# Supplementary material for: 5′′-(2,4-Dichloro­benzyl­idene)-1′-(2,4-dichloro­phen­yl)-1′′-methyl-1′,2′,3′,5′,6′,7′,8′,8a’-octa­hydro­dispiro­[acenaphthyl­ene-1,3′-indolizine-2′,3′′-piperidine]-2,4′′(1H)-dione
Source: Acta Crystallogr Sect E Struct Rep Online. 2012 Sep 8;68(Pt 10):o2906. doi: 10.1107/S1600536812037956 (PMC3470255; doi:10.1107/S1600536812037956)
Supplement: Supplementary file 2 [file e-68-o2906-Isup2.hkl]

# 
# h,k,l, Fc-squared, Fo-squared, sigma(Fo-squared) and status flag 
# 
data_I
_shelx_title ' VISHNUPRIYA24CL in P2(1)/c' 
_shelx_refln_list_code          4 
_shelx_F_calc_maximum      222.75 
_exptl_crystal_F_000      1400.00 
_reflns_d_resolution_high  0.8409 
 
loop_ 
 _symmetry_equiv_pos_as_xyz 
 'x, y, z' 
 '-x, y+1/2, -z+1/2' 
 '-x, -y, -z' 
 'x, -y-1/2, z-1/2' 
 
_cell_length_a     8.5695 
_cell_length_b    16.1634 
_cell_length_c    23.8325 
_cell_angle_alpha  90.000 
_cell_angle_beta   92.399 
_cell_angle_gamma  90.000 
 
_shelx_F_squared_multiplier     1.000 
 
loop_ 
 _refln_index_h 
 _refln_index_k 
 _refln_index_l 
 _refln_F_squared_calc 
 _refln_F_squared_meas 
 _refln_F_squared_sigma 
 _refln_observed_status 
   1   0   0     2494.47     2209.48     38.67 o 
   2   0   0    14563.68    15391.60    442.50 o 
   3   0   0      526.01      546.68     11.61 o 
   4   0   0     8304.26     9118.94    134.23 o 
   5   0   0        3.43        0.27      2.05 o 
   6   0   0       33.85       49.85      3.61 o 
   7   0   0        3.45       -1.82      5.78 o 
   8   0   0       46.66        3.03     12.13 o 
   9   0   0      122.55      149.88     20.38 o 
   1   1   0     7991.90     7509.33    184.82 o 
   2   1   0    28035.49    27445.56    267.40 o 
   3   1   0      192.95      230.51      4.03 o 
   4   1   0     1323.54     1317.53     15.34 o 
   5   1   0       20.51       14.92      2.41 o 
   6   1   0      766.99      864.63     16.89 o 
   7   1   0      581.38      613.91     17.47 o 
   8   1   0        0.98        0.21      7.92 o 
   9   1   0        2.50       -2.32     12.61 o 
   0   2   0     5061.31     3709.19    261.25 o 
   1   2   0    14909.73    14762.63    130.17 o 
   2   2   0      533.34      518.78     15.17 o 
   3   2   0     3759.83     3714.99     37.09 o 
   4   2   0       93.72       95.28      3.68 o 
   5   2   0       41.33       53.67      2.78 o 
   6   2   0        0.14        0.29      3.66 o 
   7   2   0      303.34      286.66     13.93 o 
   8   2   0       92.50       96.46     16.59 o 
   9   2   0        1.02       -2.11      5.18 o 
  10   2   0        0.00       -0.21      5.50 o 
   1   3   0      467.71      446.42      5.57 o 
   2   3   0    16414.87    15933.52    164.27 o 
   3   3   0     4014.05     3828.45     36.41 o 
   4   3   0       63.96       65.55      3.99 o 
   5   3   0     1521.03     1664.49     21.92 o 
   6   3   0        0.35        3.74      2.28 o 
   7   3   0      167.87      243.73      9.25 o 
   8   3   0      743.03      706.05     21.96 o 
   9   3   0        1.32      -13.37     13.37 o 
  10   3   0       47.70       47.76      7.93 o 
   0   4   0    11093.62    11039.04    159.69 o 
   1   4   0     4491.31     4637.95     45.84 o 
   2   4   0       48.48       40.26      1.72 o 
   3   4   0     2570.25     2561.45     26.48 o 
   4   4   0     6416.56     6388.45     63.56 o 
   5   4   0      861.90      728.02      8.04 o 
   6   4   0      357.23      404.55      7.17 o 
   7   4   0      571.39      520.65     13.13 o 
   8   4   0        9.16       -0.61      3.15 o 
   9   4   0      364.92      385.73     13.64 o 
   1   5   0     5381.05     5532.17     54.67 o 
   2   5   0      707.13      714.04      8.84 o 
   3   5   0       68.00       84.67      3.32 o 
   4   5   0       80.47       54.71      3.42 o 
   5   5   0      343.66      353.28      5.93 o 
   6   5   0     1615.87     1546.41     17.05 o 
   7   5   0      732.92      726.54     14.89 o 
   8   5   0      308.55      308.04      9.62 o 
   9   5   0       80.81       62.41      5.44 o 
   0   6   0    21267.55    21492.05    254.10 o 
   1   6   0      137.46      112.48      5.24 o 
   2   6   0      228.72      250.43      4.78 o 
   3   6   0       68.39      105.88      3.91 o 
   4   6   0      220.04      200.89      5.24 o 
   5   6   0        0.89       -1.71      1.71 o 
   6   6   0      335.72      299.66      5.28 o 
   7   6   0       30.71       36.41      5.92 o 
   8   6   0        0.09       -1.04      4.03 o 
   9   6   0      196.43      213.69      8.91 o 
   1   7   0       74.26      111.19      6.76 o 
   2   7   0     8819.99     9461.22     98.79 o 
   3   7   0        4.14        0.96      2.51 o 
   4   7   0       27.29       34.59      3.54 o 
   5   7   0       50.27       45.43      3.10 o 
   6   7   0       39.82       23.28      2.41 o 
   7   7   0        0.02       -3.42      3.44 o 
   8   7   0      420.25      466.73     12.80 o 
   9   7   0       30.46       20.55      5.17 o 
   0   8   0    11771.59    12530.05    163.60 o 
   1   8   0      136.31      192.64      7.42 o 
   2   8   0     1185.04     1238.26     17.89 o 
   3   8   0        1.84       -1.91      1.91 o 
   4   8   0        1.11       -0.93      2.45 o 
   5   8   0       22.13        8.14      2.75 o 
   6   8   0     1833.37     1787.12     22.27 o 
   7   8   0        0.05       -3.14      3.14 o 
   8   8   0       89.73       70.76      6.65 o 
   9   8   0        1.21        7.52      5.57 o 
   1   9   0      678.80      771.70     14.07 o 
   2   9   0      877.85      833.08     13.53 o 
   3   9   0      152.33      179.80      7.05 o 
   4   9   0        0.02       -1.98      1.98 o 
   5   9   0       88.41       79.74      3.53 o 
   6   9   0       38.33       41.13      4.08 o 
   7   9   0      228.70      196.10      7.73 o 
   8   9   0       48.56       36.59      5.24 o 
   0  10   0      133.04       82.55      5.88 o 
   1  10   0       19.80       19.92      3.03 o 
   2  10   0      221.99      215.92      8.30 o 
   3  10   0       71.29       83.88      4.95 o 
   4  10   0      335.05      379.37      7.52 o 
   5  10   0     1009.40      941.55     13.67 o 
   6  10   0       59.56       71.71      5.73 o 
   7  10   0       68.26       58.53      9.08 o 
   8  10   0      161.01      164.87      9.52 o 
   1  11   0      163.14      149.55      6.04 o 
   2  11   0      634.41      619.60     10.50 o 
   3  11   0     1110.27     1090.34     15.23 o 
   4  11   0      247.13      234.78      6.62 o 
   5  11   0      280.93      254.41      9.93 o 
   6  11   0        5.29        0.60      4.92 o 
   7  11   0       19.16       21.89      6.47 o 
   8  11   0       34.86       40.18      7.73 o 
   0  12   0     2312.37     2337.69     46.15 o 
   1  12   0       83.87       73.00      4.16 o 
   2  12   0      167.67      197.18      5.63 o 
   3  12   0       50.78       54.50      4.28 o 
   4  12   0       48.08       56.04      4.28 o 
   5  12   0       35.42       25.83      5.09 o 
   6  12   0       92.52       91.13      7.58 o 
   7  12   0      124.34      125.34      9.61 o 
   1  13   0       38.12       28.42      6.32 o 
   2  13   0      253.62      254.26      7.61 o 
   3  13   0       17.26       10.36      3.90 o 
   4  13   0       21.14       36.52      4.79 o 
   5  13   0      687.12      748.81     17.01 o 
   6  13   0       30.67       27.20      8.57 o 
   7  13   0       53.19       43.39      8.11 o 
   0  14   0      451.21      430.84     13.55 o 
   1  14   0     1059.03     1128.36     18.22 o 
   2  14   0        1.88       -3.70      3.70 o 
   3  14   0      720.26      740.78     13.61 o 
   4  14   0      591.14      588.04     14.95 o 
   5  14   0        9.42       11.58      5.18 o 
   6  14   0      146.56      134.79      9.19 o 
   1  15   0       53.72       61.20      5.57 o 
   2  15   0       23.04       20.60      4.57 o 
   3  15   0      147.69      190.71      7.11 o 
   4  15   0        4.99        1.58      5.55 o 
   5  15   0        0.04       -0.92      5.63 o 
   6  15   0       19.46       17.57      6.49 o 
   0  16   0       88.82       65.95      9.73 o 
   1  16   0      127.62      104.67      7.27 o 
   2  16   0       38.36       35.16      5.55 o 
   3  16   0      392.98      450.38     12.56 o 
   4  16   0      358.68      354.57     11.62 o 
   5  16   0        5.08        0.79      5.72 o 
   1  17   0      111.07      127.00      8.54 o 
   2  17   0       12.69       -3.50      6.97 o 
   3  17   0       97.70      105.38      8.18 o 
   4  17   0      380.98      342.23     14.74 o 
   0  18   0       16.44       11.44     12.73 o 
   1  18   0       42.39       36.98      8.09 o 
   2  18   0       10.97       -2.70      7.69 o 
   3  18   0      100.70       85.07     10.79 o 
   1  19   0       21.96       21.65      8.69 o 
 -10   1   1        7.69       -5.12     12.70 o 
  -9   1   1      189.84      187.98     22.18 o 
  -8   1   1      108.77       99.66     12.22 o 
  -7   1   1      629.02      704.46     18.85 o 
  -6   1   1      444.31      499.70     14.42 o 
  -5   1   1      285.09      256.56      5.50 o 
  -4   1   1       90.47       74.44      2.60 o 
  -3   1   1       40.80       25.66      1.99 o 
  -2   1   1       34.83       67.22      1.40 o 
  -1   1   1    25295.76    22729.12    386.45 o 
   1   1   1     8175.10     7786.25     73.49 o 
   2   1   1     2702.02     2524.91     28.94 o 
   3   1   1      303.70      285.23      4.05 o 
   4   1   1     7047.06     6966.89     72.89 o 
   5   1   1      549.99      664.45     10.45 o 
   6   1   1      301.16      290.87      8.24 o 
   7   1   1      816.94      855.95     21.79 o 
   8   1   1       44.90       14.88     12.18 o 
   9   1   1       15.05       15.04     12.30 o 
  10   1   1       77.08      109.54      9.67 o 
 -10   2   1        0.01        0.89      7.87 o 
  -9   2   1      228.70      268.94     26.02 o 
  -8   2   1      317.05      310.04     25.45 o 
  -7   2   1      143.08      125.51      8.32 o 
  -6   2   1      302.94      271.94     10.94 o 
  -5   2   1      848.96     1006.14     16.36 o 
  -4   2   1     2484.20     2692.75     33.74 o 
  -3   2   1     3189.77     3189.05     32.04 o 
  -2   2   1    19246.18    18597.76    217.59 o 
  -1   2   1      400.94      323.00      3.67 o 
   0   2   1     9152.89     8467.82    138.03 o 
   1   2   1      832.00      864.80      7.63 o 
   2   2   1    21803.66    21687.81    199.71 o 
   3   2   1       49.00       30.31      1.67 o 
   4   2   1      672.06      599.39      7.57 o 
   5   2   1     1601.41     1770.15     25.78 o 
   6   2   1     1628.35     1522.34     25.71 o 
   7   2   1      303.05      263.65     13.71 o 
   8   2   1       14.04        2.51      5.08 o 
   9   2   1      293.34      315.50     21.19 o 
  10   2   1        1.81        3.75      4.64 o 
 -10   3   1        0.01       -3.09      6.17 o 
  -9   3   1        0.56       -5.28      5.28 o 
  -8   3   1       25.82        5.95     22.21 o 
  -7   3   1     1047.80     1060.38     22.97 o 
  -6   3   1      262.74      239.11      6.10 o 
  -5   3   1     1384.26     1376.39     19.05 o 
  -4   3   1    10760.67    10908.43    112.75 o 
  -3   3   1     2571.93     2567.55     26.11 o 
  -2   3   1     7634.32     7547.53     78.27 o 
  -1   3   1     5252.52     5330.43     47.50 o 
   0   3   1     1429.52     1382.20     12.44 o 
   1   3   1     1773.12     1760.76     16.45 o 
   2   3   1    11550.76    11129.99     94.27 o 
   3   3   1     1330.68     1334.13     15.52 o 
   4   3   1      152.03      104.56      3.81 o 
   5   3   1      392.46      448.03      6.43 o 
   6   3   1      113.25      107.55      4.32 o 
   7   3   1      463.81      436.68     12.78 o 
   8   3   1       40.80       28.00      6.62 o 
   9   3   1      162.73      143.18      7.60 o 
  10   3   1       60.68       55.64      4.71 o 
  -9   4   1      294.38      296.26     14.68 o 
  -8   4   1       59.43       58.24      8.70 o 
  -7   4   1      458.40      435.52     13.04 o 
  -6   4   1      681.35      745.77     13.26 o 
  -5   4   1       31.86       23.03      2.28 o 
  -4   4   1      113.84      193.42      6.31 o 
  -3   4   1     1203.20     1237.48     15.47 o 
  -2   4   1        3.82       11.00      1.43 o 
  -1   4   1      837.37      836.46      9.44 o 
   0   4   1    12360.55    11959.08    109.62 o 
   1   4   1        4.79        1.17      1.88 o 
   2   4   1    11290.92    11404.58    100.55 o 
   3   4   1     1076.98     1101.67     13.22 o 
   4   4   1     2163.75     2206.52     23.29 o 
   5   4   1      117.13      103.62      2.74 o 
   6   4   1      140.19      149.27      4.13 o 
   7   4   1      178.87      132.43      5.59 o 
   8   4   1        6.02        4.26      3.49 o 
   9   4   1      208.63      208.19      8.02 o 
  -9   5   1        0.96       -5.40      5.40 o 
  -8   5   1      279.49      306.01      9.03 o 
  -7   5   1      754.27      810.33     18.01 o 
  -6   5   1       44.00       67.22      2.38 o 
  -5   5   1       89.36       97.39      2.87 o 
  -4   5   1     5694.69     5766.52     60.80 o 
  -3   5   1      778.01      687.44      9.93 o 
  -2   5   1     9183.91     8939.90     83.05 o 
  -1   5   1      383.80      359.47      4.82 o 
   0   5   1     7065.94     7026.05     65.19 o 
   1   5   1     3065.09     3166.73     30.55 o 
   2   5   1    15409.07    15552.80    136.78 o 
   3   5   1     3812.23     3890.91     45.01 o 
   4   5   1     2007.64     2147.31     24.48 o 
   5   5   1       36.57       38.17      2.20 o 
   6   5   1      796.15      765.18      9.25 o 
   7   5   1        0.31       -0.06      3.46 o 
   8   5   1      102.54       69.70      8.26 o 
   9   5   1      485.48      466.56     12.33 o 
  -9   6   1       25.21       18.77      4.86 o 
  -8   6   1      301.99      288.60      9.49 o 
  -7   6   1      644.52      628.02     14.02 o 
  -6   6   1      556.89      515.52      7.17 o 
  -5   6   1      973.40     1074.98     12.16 o 
  -4   6   1     5693.59     5526.44     63.22 o 
  -3   6   1      474.20      397.71      7.17 o 
  -2   6   1     1732.24     1639.22     17.87 o 
  -1   6   1     9843.53     9970.35    102.63 o 
   0   6   1        1.98        7.39      1.54 o 
   1   6   1     3018.99     3098.35     35.90 o 
   2   6   1      946.58      949.63     10.88 o 
   3   6   1     2708.02     2623.49     27.75 o 
   4   6   1     1370.08     1247.28     15.72 o 
   5   6   1        8.63       10.54      2.05 o 
   6   6   1       73.26      104.54      5.13 o 
   7   6   1      238.89      204.80      7.89 o 
   8   6   1       33.52       30.37      7.09 o 
   9   6   1        0.53        4.54      5.69 o 
  -9   7   1       19.63       15.35      5.00 o 
  -8   7   1        0.47        6.30      4.59 o 
  -7   7   1      250.01      265.44      6.76 o 
  -6   7   1      110.80      118.72      3.76 o 
  -5   7   1        5.95        4.57      2.20 o 
  -4   7   1      979.76     1096.32     19.24 o 
  -3   7   1     2367.88     2442.98     27.49 o 
  -2   7   1       82.40      139.83      3.92 o 
  -1   7   1      401.75      471.60      7.69 o 
   0   7   1    12421.80    13121.24    126.99 o 
   1   7   1     8741.21     8743.81    174.31 o 
   2   7   1       18.98       27.58      2.27 o 
   3   7   1      532.92      584.86      8.93 o 
   4   7   1      105.38       80.16      3.80 o 
   5   7   1      979.20      986.12     17.92 o 
   6   7   1      487.09      460.09      8.59 o 
   7   7   1       72.11       69.43      4.12 o 
   8   7   1        1.08       -4.20      4.20 o 
   9   7   1        2.70       -4.32      4.32 o 
  -9   8   1        4.86        2.24      5.50 o 
  -8   8   1       27.06       24.91      5.28 o 
  -7   8   1       91.48      107.74      5.41 o 
  -6   8   1       42.42       43.08      3.69 o 
  -5   8   1      471.13      504.99      7.93 o 
  -4   8   1     1967.06     2032.08     23.96 o 
  -3   8   1     3047.66     2997.22     31.68 o 
  -2   8   1     1523.62     1455.41     18.96 o 
  -1   8   1     1359.08     1104.82     16.71 o 
   0   8   1     2002.30     2138.47     22.02 o 
   1   8   1     3471.17     3866.62     48.86 o 
   2   8   1      795.99      748.65     10.67 o 
   3   8   1       98.04      114.42      3.56 o 
   4   8   1        3.28        8.02      2.85 o 
   5   8   1      382.50      418.84     10.81 o 
   6   8   1      250.01      247.94      7.03 o 
   7   8   1        4.73        9.37      3.50 o 
   8   8   1       80.87       88.43      7.08 o 
   9   8   1       80.98      105.06      8.51 o 
  -9   9   1        0.42        1.15      8.43 o 
  -8   9   1       26.55       17.33      4.69 o 
  -7   9   1      156.15      169.01      6.69 o 
  -6   9   1       43.67       57.66      4.82 o 
  -5   9   1      133.49      175.86      5.59 o 
  -4   9   1     1059.43     1069.90     14.43 o 
  -3   9   1       77.90      103.51      3.99 o 
  -2   9   1      100.00       69.05      3.44 o 
  -1   9   1       95.30       56.42      3.23 o 
   0   9   1      476.54      511.07      8.39 o 
   1   9   1     3820.19     4084.37     51.86 o 
   2   9   1     1434.76     1240.85     16.12 o 
   3   9   1       39.02       49.59      2.94 o 
   4   9   1       54.34       54.52      3.17 o 
   5   9   1      919.67      968.52     15.72 o 
   6   9   1        1.24       -1.22      3.21 o 
   7   9   1        0.77       -2.09      3.63 o 
   8   9   1        0.27        2.93      4.47 o 
  -8  10   1      213.29      228.06     11.38 o 
  -7  10   1        7.28       -4.15      4.15 o 
  -6  10   1       18.95       27.09      4.86 o 
  -5  10   1       79.21       69.49      4.68 o 
  -4  10   1      107.58       96.47      4.13 o 
  -3  10   1      417.21      438.36      8.52 o 
  -2  10   1      330.26      304.75      7.06 o 
  -1  10   1      375.23      339.58      7.49 o 
   0  10   1      341.47      386.46      8.01 o 
   1  10   1     2635.52     2849.40     37.89 o 
   2  10   1     2046.43     2036.36     26.29 o 
   3  10   1       37.21       42.24      3.37 o 
   4  10   1      141.23      155.45      4.99 o 
   5  10   1      177.80      171.76      5.40 o 
   6  10   1      161.71      144.44      7.54 o 
   7  10   1        0.25        2.88      4.65 o 
   8  10   1      114.10      128.26     11.91 o 
  -8  11   1        1.67       -6.07      6.07 o 
  -7  11   1       57.42       75.41      7.24 o 
  -6  11   1        9.59        1.31      4.85 o 
  -5  11   1      125.05      114.95      6.72 o 
  -4  11   1       22.85       12.04      2.84 o 
  -3  11   1      170.82      157.69      5.28 o 
  -2  11   1        1.61       -2.39      2.39 o 
  -1  11   1        5.54       -1.70      2.36 o 
   0  11   1     1093.51     1090.65     16.35 o 
   1  11   1      240.62      257.27      7.55 o 
   2  11   1      104.72       85.82      7.74 o 
   3  11   1      444.57      447.90      9.53 o 
   4  11   1     1093.93     1036.17     14.99 o 
   5  11   1      570.87      583.61     10.94 o 
   6  11   1      270.46      283.66     11.21 o 
   7  11   1       87.11       85.46      8.43 o 
   8  11   1       44.08       40.32      7.34 o 
  -7  12   1        2.18       -4.92      5.73 o 
  -6  12   1      174.59      176.47      9.27 o 
  -5  12   1      151.00      114.12      6.91 o 
  -4  12   1       60.32       63.40      4.14 o 
  -3  12   1      170.46      154.77      6.30 o 
  -2  12   1      158.04      141.57      5.17 o 
  -1  12   1      762.60      757.34     13.90 o 
   0  12   1       31.60       32.52      3.80 o 
   1  12   1       41.08       32.05      4.32 o 
   2  12   1      639.16      620.21     11.61 o 
   3  12   1      117.74      100.45      5.17 o 
   4  12   1      243.89      211.95      7.55 o 
   5  12   1        4.85       -0.71      8.67 o 
   6  12   1      146.43      131.35      9.80 o 
   7  12   1       11.42        8.64      6.75 o 
  -7  13   1       75.53       75.29      8.08 o 
  -6  13   1       15.24        3.77      7.49 o 
  -5  13   1       62.58       44.36      5.96 o 
  -4  13   1      852.75      842.35     17.92 o 
  -3  13   1      353.33      348.13      9.41 o 
  -2  13   1      171.64      167.29      7.21 o 
  -1  13   1        0.10       -3.12      3.12 o 
   0  13   1      498.14      470.24     10.24 o 
   1  13   1        2.89       -2.07      3.17 o 
   2  13   1       49.86       47.65      5.12 o 
   3  13   1     1915.94     1831.51     27.14 o 
   4  13   1      789.71      774.79     14.69 o 
   5  13   1        2.93        1.67      4.85 o 
   6  13   1       12.10       14.75      6.09 o 
   7  13   1      164.79      196.12     13.05 o 
  -6  14   1      389.80      395.98     14.43 o 
  -5  14   1      125.69      137.32      7.92 o 
  -4  14   1      295.47      298.03     10.70 o 
  -3  14   1      473.27      508.09     11.88 o 
  -2  14   1       61.43       38.51      4.88 o 
  -1  14   1        0.16       -4.32      4.32 o 
   0  14   1       49.10       39.90      4.35 o 
   1  14   1      292.89      339.62      9.35 o 
   2  14   1       17.40        6.67      4.57 o 
   3  14   1      179.09      200.78      7.50 o 
   4  14   1        3.74        1.20      4.89 o 
   5  14   1      145.48      127.25      7.92 o 
   6  14   1       20.51        4.66      6.11 o 
  -6  15   1        6.13       10.07      6.46 o 
  -5  15   1       41.36       47.72      6.66 o 
  -4  15   1      147.12      154.84      7.86 o 
  -3  15   1      125.66      110.08      7.79 o 
  -2  15   1        3.81       -0.19      4.09 o 
  -1  15   1      241.81      205.84      8.11 o 
   0  15   1       57.17       36.57      4.92 o 
   1  15   1        0.07        1.08      3.93 o 
   2  15   1       23.14       15.23      4.49 o 
   3  15   1      606.89      551.41     11.82 o 
   4  15   1      172.02      170.82      8.63 o 
   5  15   1        1.53        4.16      5.90 o 
   6  15   1        5.73        4.16     10.12 o 
  -5  16   1       40.39       25.66      6.58 o 
  -4  16   1       21.49       24.40      5.68 o 
  -3  16   1       12.81       19.20      5.28 o 
  -2  16   1       14.49        7.11      4.85 o 
  -1  16   1       67.28       75.15      6.48 o 
   0  16   1        1.93       -4.68      4.68 o 
   1  16   1      764.27      728.17     16.97 o 
   2  16   1       39.81       32.16      5.62 o 
   3  16   1       79.88       53.78      6.04 o 
   4  16   1       83.78       73.33      6.61 o 
   5  16   1       66.15       69.44     10.08 o 
  -4  17   1        0.70        8.04      6.48 o 
  -3  17   1       16.62       15.34      5.99 o 
  -2  17   1      190.63      176.32     10.81 o 
  -1  17   1        0.27       -4.93      4.93 o 
   0  17   1        0.90       -4.97      4.97 o 
   1  17   1        1.03       17.07      6.03 o 
   2  17   1       76.03       97.24      7.97 o 
   3  17   1      159.44      159.09     10.82 o 
   4  17   1        3.26       -6.46      6.46 o 
  -3  18   1       23.96       19.16      6.91 o 
  -2  18   1       16.53        7.35     10.49 o 
  -1  18   1        3.63       11.66      6.04 o 
   0  18   1       21.96       21.23      6.30 o 
   1  18   1       46.85       46.74      7.21 o 
   2  18   1        0.13       -6.95      6.95 o 
   3  18   1        4.45        5.87      7.74 o 
  -1  19   1      164.46      196.30     13.68 o 
   0  19   1       33.31       28.05      6.96 o 
   1  19   1       15.91       11.67      8.32 o 
 -10   0   2       15.56       33.04     16.16 o 
  -9   0   2      112.55      121.81     19.48 o 
  -8   0   2       10.54        8.58     12.04 o 
  -7   0   2       48.26       31.24      5.52 o 
  -6   0   2     1449.08     1593.05     47.19 o 
  -5   0   2     4351.39     4255.66     74.50 o 
  -4   0   2     9144.70     9809.54    142.30 o 
  -3   0   2     4553.18     4629.92     78.18 o 
  -2   0   2      647.25      524.89      9.65 o 
  -1   0   2    14152.52    12641.68    444.65 o 
   1   0   2     7457.94     7007.11     79.35 o 
   2   0   2    15651.99    16058.47    195.27 o 
   3   0   2     1648.37     1509.71     24.01 o 
   4   0   2     1018.23     1229.73     20.72 o 
   5   0   2     1007.84     1176.13     25.25 o 
   6   0   2      721.00      726.53     16.66 o 
   7   0   2      492.30      542.72     19.43 o 
   9   0   2      258.70      246.28     13.89 o 
  10   0   2       22.12       11.23      6.87 o 
 -10   1   2        0.02        8.58     13.60 o 
  -9   1   2        4.42       -6.22      8.32 o 
  -8   1   2       15.71       16.27      8.69 o 
  -7   1   2        3.58        1.17      4.41 o 
  -6   1   2      221.99      226.25      9.29 o 
  -5   1   2      158.67      146.17      5.83 o 
  -4   1   2      710.89      705.81     10.76 o 
  -3   1   2     1964.71     2133.12     23.17 o 
  -2   1   2     7630.50     7250.98     70.60 o 
  -1   1   2    12955.30    12557.84    102.62 o 
   0   1   2     7637.25     4689.39    230.74 o 
   1   1   2     4316.50     4451.79     36.82 o 
   2   1   2      702.03      752.65      8.35 o 
   3   1   2       68.48       65.60      1.79 o 
   4   1   2       16.93        4.37      1.42 o 
   5   1   2        1.83       10.17      2.10 o 
   6   1   2        6.12       14.42      2.56 o 
   7   1   2       12.65       13.78      8.39 o 
   8   1   2        7.80        8.65     11.02 o 
   9   1   2      208.86      182.45      8.79 o 
  10   1   2       29.05       30.38      5.42 o 
 -10   2   2        1.89       13.79     14.22 o 
  -9   2   2       28.76       24.55     13.37 o 
  -8   2   2        0.35        0.46      8.32 o 
  -7   2   2     1056.91     1074.24     32.77 o 
  -6   2   2     2140.86     2159.86     42.63 o 
  -5   2   2     1388.55     1441.57     19.67 o 
  -4   2   2      117.18      133.53      4.41 o 
  -3   2   2      542.38      582.39      7.41 o 
  -2   2   2    21213.64    20602.71    210.44 o 
  -1   2   2    11081.61    11044.66     93.17 o 
   0   2   2    30183.28    26898.01    251.01 o 
   1   2   2     3530.43     3295.22     27.39 o 
   2   2   2     6975.91     7092.82     60.46 o 
   3   2   2     3915.24     4219.51     44.74 o 
   4   2   2     3106.10     3008.01     35.04 o 
   5   2   2       32.47       38.07      2.38 o 
   6   2   2      957.04      913.45     14.91 o 
   7   2   2      155.58      158.71     10.44 o 
   8   2   2       99.03       98.35      5.62 o 
   9   2   2      202.06      171.92      6.81 o 
  10   2   2       78.49       97.65      7.19 o 
 -10   3   2       24.75       17.22     11.85 o 
  -9   3   2        0.03        0.47      5.33 o 
  -8   3   2     1179.70     1146.62     79.11 o 
  -7   3   2       42.16       41.22      4.21 o 
  -6   3   2        2.36       -2.18      2.39 o 
  -5   3   2       40.71       38.18      5.27 o 
  -4   3   2      811.31      866.03     10.63 o 
  -3   3   2      364.18      387.56      8.26 o 
  -2   3   2    20376.78    19823.00    181.67 o 
  -1   3   2       18.97       30.45      1.13 o 
   0   3   2     2374.52     2416.26     21.18 o 
   1   3   2    35985.54    32531.71    273.38 o 
   2   3   2     6433.17     6304.03     56.10 o 
   3   3   2       45.95       60.40      2.26 o 
   4   3   2      115.03      137.17      3.50 o 
   5   3   2     3384.06     3393.31     31.39 o 
   6   3   2      165.21      136.14      3.89 o 
   7   3   2      645.60      693.15     14.64 o 
   8   3   2      549.02      461.00     10.71 o 
   9   3   2      316.90      291.86      9.05 o 
  10   3   2        0.09       -1.18      3.96 o 
  -9   4   2      108.41       89.74      8.71 o 
  -8   4   2      132.14      110.75      8.72 o 
  -7   4   2        0.77        0.10      5.15 o 
  -6   4   2       24.07       17.72      2.86 o 
  -5   4   2      263.89      276.33      4.57 o 
  -4   4   2     1280.08     1227.60     14.29 o 
  -3   4   2       20.87        9.29      1.76 o 
  -2   4   2       22.59       39.58      1.52 o 
  -1   4   2     4384.77     4395.65     40.52 o 
   0   4   2    48839.58    43118.25    447.99 o 
   1   4   2    34876.55    33063.65    303.15 o 
   2   4   2      157.06      128.98      2.88 o 
   3   4   2      103.57      109.15      3.18 o 
   4   4   2       90.50      125.20      4.18 o 
   5   4   2      681.20      643.14      8.87 o 
   6   4   2      166.22      151.86      3.83 o 
   7   4   2       38.00       32.68      3.79 o 
   8   4   2       49.65       63.00      4.87 o 
   9   4   2      113.32      141.75      7.00 o 
  -9   5   2        0.03       -7.79      7.79 o 
  -8   5   2      411.43      430.01     13.68 o 
  -7   5   2       69.93       75.39      5.79 o 
  -6   5   2       46.16       64.71      3.43 o 
  -5   5   2       28.56       23.06      1.90 o 
  -4   5   2     1610.86     1617.19     19.83 o 
  -3   5   2      885.14      896.24     12.24 o 
  -2   5   2     4568.01     4672.19     46.77 o 
  -1   5   2     5177.69     5016.78     44.98 o 
   0   5   2     2513.60     2553.33     22.85 o 
   1   5   2     5580.39     5430.37     51.39 o 
   2   5   2     4589.19     4544.99     41.34 o 
   3   5   2      238.87      264.97      6.94 o 
   4   5   2      746.75      680.45     10.46 o 
   5   5   2      179.65      183.83      4.98 o 
   6   5   2       31.95       42.50      2.51 o 
   7   5   2      219.77      206.80      6.71 o 
   8   5   2        0.00       -3.85      3.86 o 
   9   5   2       24.63       19.90      6.65 o 
  -9   6   2       21.80       10.18      4.36 o 
  -8   6   2        2.20       -4.12      4.12 o 
  -7   6   2      493.27      464.86     10.83 o 
  -6   6   2      136.09      113.80      3.31 o 
  -5   6   2       81.89       84.18      2.85 o 
  -4   6   2     3425.36     3787.22     44.32 o 
  -3   6   2      384.40      386.03      7.04 o 
  -2   6   2      163.92      184.00      3.90 o 
  -1   6   2      107.74      160.01      3.91 o 
   0   6   2     1708.81     2114.82     20.27 o 
   1   6   2      283.32      269.05      4.84 o 
   2   6   2     1487.14     1598.72     16.85 o 
   3   6   2     2287.53     2598.82     27.59 o 
   4   6   2      168.56      161.36      4.69 o 
   5   6   2      378.12      329.89      6.37 o 
   6   6   2      228.09      274.82      5.61 o 
   7   6   2        0.63       -1.95      2.44 o 
   8   6   2      213.51      195.84      8.47 o 
   9   6   2       30.62       23.52      5.17 o 
  -9   7   2        0.81       -2.69      4.47 o 
  -8   7   2        7.83       -0.36      4.48 o 
  -7   7   2      966.87      884.99     16.13 o 
  -6   7   2      240.93      247.82      5.13 o 
  -5   7   2       86.36       61.25      3.51 o 
  -4   7   2     1634.59     1609.37     21.08 o 
  -3   7   2       17.47       25.00      3.22 o 
  -2   7   2     1904.22     1947.28     22.44 o 
  -1   7   2     7882.96     7710.14     75.78 o 
   0   7   2     8440.51     8887.65     82.65 o 
   1   7   2      601.31      647.18      9.36 o 
   2   7   2      352.71      317.68      4.99 o 
   3   7   2     1936.65     1938.69     21.60 o 
   4   7   2      530.46      525.68      8.72 o 
   5   7   2      704.99      690.19     11.23 o 
   6   7   2       60.89       77.05      3.53 o 
   7   7   2       13.25       -3.02      3.02 o 
   8   7   2        8.10        2.29      4.61 o 
   9   7   2       10.10        2.26      5.67 o 
  -9   8   2        4.96        1.06      5.55 o 
  -8   8   2        3.00        4.51      4.70 o 
  -7   8   2       35.35       24.50      3.97 o 
  -6   8   2        3.60       -2.69      2.69 o 
  -5   8   2      203.51      179.27      5.78 o 
  -4   8   2        1.24       -2.77      2.77 o 
  -3   8   2     1946.82     2084.61     24.29 o 
  -2   8   2      345.12      370.38      6.95 o 
  -1   8   2      527.87      527.10     12.81 o 
   0   8   2     1255.31     1191.28     13.48 o 
   1   8   2      973.34     1016.58     14.43 o 
   2   8   2       17.19       10.75      2.85 o 
   3   8   2      439.54      474.97      7.78 o 
   4   8   2        4.76        0.43      2.25 o 
   5   8   2       77.12       64.84      3.71 o 
   6   8   2       31.99       36.16      3.68 o 
   7   8   2        9.29        0.11      3.38 o 
   8   8   2        7.08       -1.38      3.83 o 
   9   8   2      130.88      158.38     21.56 o 
  -8   9   2        0.40       -0.44      4.11 o 
  -7   9   2      235.48      238.99     10.24 o 
  -6   9   2      355.37      369.34      9.50 o 
  -5   9   2      282.14      283.62      7.44 o 
  -4   9   2      838.92      884.57     17.48 o 
  -3   9   2      890.73      903.52     13.32 o 
  -2   9   2      286.07      253.69      5.99 o 
  -1   9   2      607.84      653.49     10.83 o 
   0   9   2      776.03      740.61     11.48 o 
   1   9   2      319.42      297.20      7.41 o 
   2   9   2      149.46      165.58      5.17 o 
   3   9   2      234.36      258.54      5.86 o 
   4   9   2       50.15       32.85      3.61 o 
   5   9   2     1199.90     1338.82     19.84 o 
   6   9   2      197.21      195.84      6.32 o 
   7   9   2      150.07      113.92      6.06 o 
   8   9   2       12.90       11.74      4.82 o 
  -8  10   2      163.41      168.71      9.97 o 
  -7  10   2        5.79        0.44      4.23 o 
  -6  10   2      202.29      209.95      8.34 o 
  -5  10   2      388.40      398.26      9.93 o 
  -4  10   2      606.80      578.07     13.93 o 
  -3  10   2      275.20      262.07      6.44 o 
  -2  10   2        1.18        1.05      2.26 o 
  -1  10   2      934.23     1044.32     14.14 o 
   0  10   2      852.66      834.71     13.13 o 
   1  10   2       52.99       61.65      7.57 o 
   2  10   2      237.10      226.74      6.05 o 
   3  10   2        0.79       -2.21      2.21 o 
   4  10   2       31.40       26.97      3.34 o 
   5  10   2        4.41        9.45      3.75 o 
   6  10   2       69.18      105.50      6.88 o 
   7  10   2      118.18      121.85      6.57 o 
   8  10   2      106.48       95.53      8.36 o 
  -8  11   2      519.55      600.62     25.33 o 
  -7  11   2       11.38       -4.94      4.94 o 
  -6  11   2       27.16       25.07      5.66 o 
  -5  11   2       40.62       46.23      5.38 o 
  -4  11   2      183.91      166.15      7.39 o 
  -3  11   2      236.87      202.64      6.27 o 
  -2  11   2     1635.94     1649.82     23.27 o 
  -1  11   2      396.15      428.82     10.71 o 
   0  11   2      915.12      917.32     14.47 o 
   1  11   2     1099.92     1079.39     19.02 o 
   2  11   2       28.42       18.52      3.66 o 
   3  11   2       22.98       12.70      3.01 o 
   4  11   2       68.94       77.65      4.49 o 
   5  11   2     1493.22     1513.52     21.43 o 
   6  11   2       93.02       87.85      8.08 o 
   7  11   2      252.49      255.97     12.46 o 
   8  11   2        9.28        7.35      6.67 o 
  -7  12   2        2.73       -1.03      6.08 o 
  -6  12   2      206.86      184.86      9.46 o 
  -5  12   2        3.21       -4.29      4.29 o 
  -4  12   2      139.07      144.62     12.92 o 
  -3  12   2      123.66       90.47      5.14 o 
  -2  12   2      329.45      286.84      7.11 o 
  -1  12   2       37.36       35.95      3.70 o 
   0  12   2      168.36      155.22      5.77 o 
   1  12   2        4.92        5.80      5.01 o 
   2  12   2       47.31       37.63      6.05 o 
   3  12   2       43.23       64.24      5.45 o 
   4  12   2       22.21       29.89      4.08 o 
   5  12   2     1131.18     1129.74     21.55 o 
   6  12   2       36.59       42.49      7.21 o 
   7  12   2       28.53       53.24      7.78 o 
  -7  13   2      133.87      136.08      9.33 o 
  -6  13   2       52.98       43.70      6.74 o 
  -5  13   2      108.06       91.71      6.88 o 
  -4  13   2       72.34       67.68      6.02 o 
  -3  13   2       44.14       31.73      4.32 o 
  -2  13   2        0.83       -3.56      3.56 o 
  -1  13   2      125.96      123.30      5.60 o 
   0  13   2      270.82      263.59      7.78 o 
   1  13   2        2.23        0.13      3.94 o 
   2  13   2      661.58      640.02     15.94 o 
   3  13   2      839.36      823.44     16.48 o 
   4  13   2      121.89      134.17      6.19 o 
   5  13   2       72.41       67.04      6.43 o 
   6  13   2       29.76       23.95      7.12 o 
   7  13   2        2.53       -0.69      6.59 o 
  -6  14   2       22.91       15.43      6.46 o 
  -5  14   2       96.26      104.71      6.87 o 
  -4  14   2       44.39       59.21      5.90 o 
  -3  14   2       31.74       18.19      5.54 o 
  -2  14   2      272.08      234.06      8.61 o 
  -1  14   2      495.38      479.33     11.80 o 
   0  14   2        0.04       -3.38      3.38 o 
   1  14   2      270.48      255.44      8.59 o 
   2  14   2      539.93      472.82     16.08 o 
   3  14   2      121.75      145.86      6.59 o 
   4  14   2       69.26       75.93      6.59 o 
   5  14   2        8.24        6.83      4.90 o 
   6  14   2       75.21       67.82      8.79 o 
  -6  15   2       88.71       99.50      8.17 o 
  -5  15   2      181.41      146.25      8.72 o 
  -4  15   2       39.33       43.54      5.70 o 
  -3  15   2      210.70      205.37      9.57 o 
  -2  15   2      126.49      130.98      7.18 o 
  -1  15   2       31.68       23.98      5.07 o 
   0  15   2        7.64        7.43      4.59 o 
   1  15   2      131.63      117.98      7.67 o 
   2  15   2        3.04       -0.24      4.13 o 
   3  15   2      126.52      131.69      6.60 o 
   4  15   2       38.94       39.94      5.91 o 
   5  15   2       16.92       30.96      9.10 o 
   6  15   2       50.47       65.15     14.31 o 
  -5  16   2        5.07       -3.76      5.46 o 
  -4  16   2        4.46        4.31      5.12 o 
  -3  16   2      113.54      140.12      9.77 o 
  -2  16   2        2.20        3.82      4.70 o 
  -1  16   2      406.25      369.93     13.55 o 
   0  16   2       17.38       32.71      6.03 o 
   1  16   2       15.91       13.93      5.66 o 
   2  16   2      177.18      175.22      8.54 o 
   3  16   2       84.93      100.89      7.00 o 
   4  16   2       27.33       15.17      6.77 o 
   5  16   2       13.18       10.53     10.37 o 
  -4  17   2        0.47       -6.54      6.54 o 
  -3  17   2      391.55      429.00     27.18 o 
  -2  17   2      124.49      143.12     11.53 o 
  -1  17   2      137.43      148.06     11.66 o 
   0  17   2       37.35       37.62      6.47 o 
   1  17   2      267.61      300.36     12.16 o 
   2  17   2        8.79       -0.31      5.32 o 
   3  17   2       19.29       13.37      7.42 o 
   4  17   2       22.57       17.34     12.60 o 
  -3  18   2        0.00       -4.85      5.88 o 
  -2  18   2        0.80        2.52      7.70 o 
  -1  18   2      159.30      155.07     12.20 o 
   0  18   2       19.14       17.68      7.42 o 
   1  18   2       67.15       74.31      9.64 o 
   2  18   2       76.41       66.24      9.89 o 
   3  18   2      102.09       76.41     10.61 o 
  -1  19   2       62.74       63.57     11.63 o 
   0  19   2      146.08      144.23      9.90 o 
   1  19   2        3.04       -4.01      7.99 o 
 -10   1   3        4.34       16.26     15.67 o 
  -9   1   3        0.90       -8.66      8.66 o 
  -8   1   3      823.56      788.32     29.69 o 
  -7   1   3       45.48       31.35      5.19 o 
  -6   1   3      796.96      741.72     18.34 o 
  -5   1   3     7004.89     6959.52    102.75 o 
  -4   1   3       71.11       82.71      3.95 o 
  -3   1   3     1748.34     1908.22     22.16 o 
  -2   1   3     3910.84     3804.38     37.55 o 
  -1   1   3     1647.79     1786.82     15.14 o 
   0   1   3     4610.01     4474.31     42.37 o 
   1   1   3      143.76      188.22      2.53 o 
   2   1   3    25831.82    25052.07    197.16 o 
   3   1   3      509.76      541.73      6.65 o 
   4   1   3       71.46       92.09      2.13 o 
   5   1   3      244.96      260.22      5.43 o 
   6   1   3      184.09      207.60      4.22 o 
   7   1   3      146.99      131.42      4.83 o 
   8   1   3      614.58      627.43     17.37 o 
   9   1   3       69.19       85.58      6.83 o 
  10   1   3        0.50        3.48      5.23 o 
 -10   2   3        2.33       -3.27     13.46 o 
  -9   2   3        1.08        9.76      9.02 o 
  -8   2   3      128.23      113.46     17.40 o 
  -7   2   3      233.48      221.79     10.51 o 
  -6   2   3      598.89      578.43     13.75 o 
  -5   2   3        0.27        6.54      3.76 o 
  -4   2   3      197.62      148.72      3.65 o 
  -3   2   3     1548.76     1814.23     18.78 o 
  -2   2   3       92.14      115.77      1.88 o 
  -1   2   3      200.54      175.71      2.62 o 
   0   2   3        5.64       -0.49      0.87 o 
   1   2   3       70.08       91.45      1.66 o 
   2   2   3    17224.84    17649.68    143.27 o 
   3   2   3      261.72      293.13      4.17 o 
   4   2   3      223.33      198.86      3.90 o 
   5   2   3       38.75       22.49      2.12 o 
   6   2   3      622.18      692.25     10.00 o 
   7   2   3       95.78       55.91      6.27 o 
   8   2   3      397.15      431.10     15.29 o 
   9   2   3       72.61       97.39     11.97 o 
  10   2   3        7.75       10.94      5.71 o 
 -10   3   3        0.18       -4.27      5.58 o 
  -9   3   3        1.79       -0.83      5.19 o 
  -8   3   3      667.39      618.58     34.97 o 
  -7   3   3       29.27       29.34      6.03 o 
  -6   3   3       37.61       66.53      6.39 o 
  -5   3   3       68.42       80.50      4.69 o 
  -4   3   3       57.74        7.76      1.53 o 
  -3   3   3     5397.06     5408.94     66.18 o 
  -2   3   3     1283.30     1304.98     14.08 o 
  -1   3   3      288.44      247.07      2.94 o 
   0   3   3     8795.70     8790.89     74.76 o 
   1   3   3    30727.09    28973.60    254.60 o 
   2   3   3       41.15       30.57      1.30 o 
   3   3   3     1083.73     1195.54     12.58 o 
   4   3   3      721.56      753.89      9.73 o 
   5   3   3       74.31       95.18      2.93 o 
   6   3   3       62.75       78.33      2.65 o 
   7   3   3      110.00      108.32      5.56 o 
   8   3   3       11.86        2.69      3.70 o 
   9   3   3        0.33       -2.84      4.24 o 
  -9   4   3      167.50      145.18     10.91 o 
  -8   4   3       61.98       64.17      9.55 o 
  -7   4   3       26.65       17.36      4.84 o 
  -6   4   3       13.24       18.25      2.68 o 
  -5   4   3      477.63      481.37      7.03 o 
  -4   4   3     1223.08     1408.19     15.34 o 
  -3   4   3     1245.28     1331.10     15.60 o 
  -2   4   3      191.06      223.63      3.78 o 
  -1   4   3      361.13      323.10      3.83 o 
   0   4   3     3391.62     3460.70     30.36 o 
   1   4   3     1735.77     1740.87     17.47 o 
   2   4   3     1654.18     1673.45     15.46 o 
   3   4   3      233.55      181.30      7.31 o 
   4   4   3        1.28        5.53      1.83 o 
   5   4   3     2269.16     2278.22     27.66 o 
   6   4   3      617.54      610.01      8.21 o 
   7   4   3        0.19        5.39      3.39 o 
   8   4   3      284.12      300.48      9.48 o 
   9   4   3       42.10       55.55      8.80 o 
  -9   5   3        2.76       -2.83      3.47 o 
  -8   5   3       64.31       57.94      4.53 o 
  -7   5   3      188.35      262.55      9.42 o 
  -6   5   3      167.51      206.28      7.44 o 
  -5   5   3      604.50      673.08      8.95 o 
  -4   5   3      733.39      734.87     10.66 o 
  -3   5   3     2551.75     2522.20     32.37 o 
  -2   5   3        8.98        1.06      2.45 o 
  -1   5   3     1034.52     1009.37     10.97 o 
   0   5   3     5399.15     5438.90     48.87 o 
   1   5   3      965.98     1083.77     12.54 o 
   2   5   3      337.75      420.17      5.59 o 
   3   5   3     1841.01     1856.96     21.36 o 
   4   5   3      474.25      403.15      8.08 o 
   5   5   3      345.17      420.88      7.15 o 
   6   5   3      192.06      186.39      5.37 o 
   7   5   3       86.87      105.50      4.30 o 
   8   5   3       27.12       29.42      4.82 o 
   9   5   3       32.18       37.43      5.39 o 
  -9   6   3       25.27       36.54      4.86 o 
  -8   6   3        8.91       -0.89      4.94 o 
  -7   6   3      298.22      278.81      8.31 o 
  -6   6   3      712.19      708.73      9.96 o 
  -5   6   3      387.42      294.39      5.65 o 
  -4   6   3       74.48       72.90      5.56 o 
  -3   6   3        1.05       -2.03      2.03 o 
  -2   6   3      370.82      360.54      7.05 o 
  -1   6   3      152.68      153.53      3.50 o 
   0   6   3    18879.16    18589.48    163.02 o 
   1   6   3     2732.98     3076.37     31.88 o 
   2   6   3       19.99       18.14      3.37 o 
   3   6   3     7285.71     7496.46     74.72 o 
   4   6   3       27.77       12.68      2.51 o 
   5   6   3     1000.15      985.36     14.23 o 
   6   6   3      944.97      859.86     12.39 o 
   7   6   3        2.06        1.12      2.93 o 
   8   6   3      257.58      253.74      9.67 o 
   9   6   3        1.49       -1.75      4.78 o 
  -9   7   3       38.94       31.59      5.14 o 
  -8   7   3      102.26      106.15      6.53 o 
  -7   7   3        0.01       -3.04      3.04 o 
  -6   7   3       52.74       64.30      3.54 o 
  -5   7   3       69.54       62.29      3.59 o 
  -4   7   3     1467.93     1410.27     18.92 o 
  -3   7   3      522.70      554.58     10.14 o 
  -2   7   3     1252.60     1195.60     14.76 o 
  -1   7   3     1017.33     1067.41     13.35 o 
   0   7   3     4045.25     4194.93     40.60 o 
   1   7   3     4737.51     5072.57     51.25 o 
   2   7   3      158.50      198.34      4.19 o 
   3   7   3        4.10        4.50      1.99 o 
   4   7   3      714.19      650.26     10.67 o 
   5   7   3      132.56      117.30      4.18 o 
   6   7   3        9.81       -1.85      2.54 o 
   7   7   3        9.37       12.79      3.46 o 
   8   7   3        1.01       -1.02      4.55 o 
   9   7   3       70.40       78.10      8.09 o 
  -9   8   3      121.71      142.03      9.85 o 
  -8   8   3       43.62       20.15      4.86 o 
  -7   8   3        2.98       -3.95      3.95 o 
  -6   8   3      544.77      569.80      9.51 o 
  -5   8   3      747.11      678.16     11.51 o 
  -4   8   3     1778.22     1745.11     25.20 o 
  -3   8   3      839.58      944.46     14.13 o 
  -2   8   3       17.67       21.62      2.73 o 
  -1   8   3     3880.68     4067.80     44.15 o 
   0   8   3     2035.51     1833.29     21.63 o 
   1   8   3        6.00        2.04      2.16 o 
   2   8   3      209.17      193.86      4.46 o 
   3   8   3      756.05      690.34     10.48 o 
   4   8   3      244.78      217.08      6.03 o 
   5   8   3       16.17       16.01      3.22 o 
   6   8   3       40.55       52.37      3.83 o 
   7   8   3      153.96      127.73      5.62 o 
   8   8   3        4.47        4.74      4.22 o 
   9   8   3       12.84        5.88      6.20 o 
  -8   9   3        8.34       10.60      4.20 o 
  -7   9   3        1.86       -4.26      4.26 o 
  -6   9   3      138.67      174.03      6.67 o 
  -5   9   3        3.06       -3.07      3.07 o 
  -4   9   3        3.05       -2.84      3.14 o 
  -3   9   3     2600.29     2557.83     34.58 o 
  -2   9   3     2556.81     2606.98     29.99 o 
  -1   9   3        0.01       -0.04      2.13 o 
   0   9   3     1322.38     1521.36     20.03 o 
   1   9   3     1673.22     1654.05     21.91 o 
   2   9   3      886.43      807.16     10.49 o 
   3   9   3       13.08       24.76      2.47 o 
   4   9   3       18.27       26.20      3.26 o 
   5   9   3      355.71      334.67     12.90 o 
   6   9   3      157.77      157.69      5.91 o 
   7   9   3      131.54      102.95      6.05 o 
   8   9   3        1.87       -2.31      5.25 o 
  -8  10   3      211.98      230.11     10.18 o 
  -7  10   3        0.32       -0.77      4.89 o 
  -6  10   3        1.62        0.95      4.55 o 
  -5  10   3      103.23      118.13      6.94 o 
  -4  10   3      171.85      197.51     10.60 o 
  -3  10   3     2424.40     2623.83     32.67 o 
  -2  10   3        1.45        2.18      2.14 o 
  -1  10   3        1.21        5.77      2.43 o 
   0  10   3       16.45        8.84      3.01 o 
   1  10   3      113.63       99.83      6.51 o 
   2  10   3      850.08      935.21     13.61 o 
   3  10   3       49.75       38.69      3.52 o 
   4  10   3      763.59      723.30     12.36 o 
   5  10   3       50.21       38.13      5.02 o 
   6  10   3        4.26        9.77      4.60 o 
   7  10   3       28.44       33.71      5.56 o 
   8  10   3      169.64      157.50      9.65 o 
  -8  11   3        0.43       -4.92      6.71 o 
  -7  11   3        0.75       -2.50      5.28 o 
  -6  11   3      159.77      155.53      8.72 o 
  -5  11   3      531.42      580.92     15.55 o 
  -4  11   3      918.49      968.72     18.82 o 
  -3  11   3        1.32       -2.46      2.46 o 
  -2  11   3     1107.02     1110.79     15.48 o 
  -1  11   3      192.84      192.15      5.31 o 
   0  11   3      411.32      369.56      8.36 o 
   1  11   3     1635.16     1702.85     27.28 o 
   2  11   3     2551.88     2725.30     34.46 o 
   3  11   3       81.35       96.54      4.34 o 
   4  11   3      616.66      596.52     11.90 o 
   5  11   3      108.47      117.82      6.79 o 
   6  11   3       76.00       69.38     10.50 o 
   7  11   3      320.97      299.93     13.44 o 
   8  11   3       82.82       60.35      8.00 o 
  -7  12   3       29.69       23.36      6.40 o 
  -6  12   3        3.12       -4.89      4.89 o 
  -5  12   3       20.57       18.97      5.63 o 
  -4  12   3       67.10       79.33      6.22 o 
  -3  12   3       12.08       -0.01      3.96 o 
  -2  12   3       16.46        8.16      2.99 o 
  -1  12   3       19.82       16.00      3.32 o 
   0  12   3      243.81      199.42      6.50 o 
   1  12   3       55.44       59.29      5.02 o 
   2  12   3       28.16       24.51      3.99 o 
   3  12   3        0.01       -2.38      3.91 o 
   4  12   3      139.89      139.75      8.04 o 
   5  12   3      826.13      826.53     16.52 o 
   6  12   3       28.49       30.75      6.91 o 
   7  12   3       62.82       77.74      8.51 o 
  -7  13   3        2.93       -2.87      5.99 o 
  -6  13   3       16.32        7.58      6.04 o 
  -5  13   3      345.50      394.11     11.12 o 
  -4  13   3       60.02       56.34      6.07 o 
  -3  13   3        4.87        1.24      3.59 o 
  -2  13   3       10.84        6.33      3.95 o 
  -1  13   3      743.19      749.11     13.50 o 
   0  13   3      365.82      356.08      9.47 o 
   1  13   3        0.08       -5.31      5.31 o 
   2  13   3      327.24      322.49     11.58 o 
   3  13   3      963.36      970.18     18.33 o 
   4  13   3        1.52       -1.37      3.82 o 
   5  13   3        7.49        6.94      5.33 o 
   6  13   3       32.19       20.18      6.93 o 
   7  13   3       61.00       71.24     11.07 o 
  -6  14   3        9.33        8.57      5.61 o 
  -5  14   3        6.55        4.95      5.78 o 
  -4  14   3      192.11      160.92      8.63 o 
  -3  14   3       34.97       21.91      7.16 o 
  -2  14   3       88.10       88.43      6.02 o 
  -1  14   3      923.53      902.80     20.39 o 
   0  14   3      326.15      347.26     10.09 o 
   1  14   3      439.16      396.23     10.68 o 
   2  14   3        2.54       -4.61      4.61 o 
   3  14   3      198.56      178.49      7.74 o 
   4  14   3       47.49       53.39      5.05 o 
   5  14   3        5.61        2.88      6.10 o 
   6  14   3        0.04       -1.74      8.59 o 
  -6  15   3        2.25       -1.99      5.84 o 
  -5  15   3        2.84        5.78      5.51 o 
  -4  15   3      134.62      125.99     12.48 o 
  -3  15   3        0.05       -5.36      5.36 o 
  -2  15   3     1134.99     1114.75     21.53 o 
  -1  15   3      861.89      867.44     18.31 o 
   0  15   3      195.37      172.89     11.69 o 
   1  15   3       15.63       15.34      8.33 o 
   2  15   3      150.66      131.69      7.37 o 
   3  15   3      351.48      395.86     11.31 o 
   4  15   3       18.67       16.10      7.85 o 
   5  15   3       12.77        9.76      9.18 o 
   6  15   3        0.07      -12.06     12.06 o 
  -5  16   3        4.20       -1.33      5.61 o 
  -4  16   3       22.17       37.23      5.93 o 
  -3  16   3        2.75       -5.12      5.12 o 
  -2  16   3      186.10      184.80     12.08 o 
  -1  16   3      106.62      139.24      8.44 o 
   0  16   3       27.18       53.36      7.22 o 
   1  16   3       21.85       19.19      6.28 o 
   2  16   3        0.51       -4.86      4.86 o 
   3  16   3        0.34       -4.71      4.71 o 
   4  16   3       91.35       79.45     10.03 o 
   5  16   3      403.18      437.23     38.39 o 
  -4  17   3        4.76       -4.34      5.42 o 
  -3  17   3      262.88      287.08     13.61 o 
  -2  17   3      520.46      575.26     21.28 o 
  -1  17   3       21.09       21.16      6.06 o 
   0  17   3      110.11      101.43      9.60 o 
   1  17   3       44.32       34.59      8.38 o 
   2  17   3       15.89       17.31      6.18 o 
   3  17   3      119.92      120.08      9.95 o 
   4  17   3       14.54       10.81      9.03 o 
  -3  18   3       17.30       19.79      8.59 o 
  -2  18   3        6.36        9.95      7.82 o 
  -1  18   3       19.89        8.22      8.23 o 
   0  18   3        4.31        8.60      6.27 o 
   1  18   3        0.67       -5.57      5.57 o 
   2  18   3        3.54       -7.23      8.57 o 
   3  18   3       23.47       19.75     10.71 o 
  -1  19   3       99.20      108.13     13.38 o 
   0  19   3       69.97       55.25      9.41 o 
   1  19   3       92.77       95.39     10.63 o 
 -10   0   4        5.24       10.14     14.60 o 
  -9   0   4       28.72       36.54     15.07 o 
  -8   0   4        0.70       -5.88     10.52 o 
  -7   0   4       32.46       32.16     10.95 o 
  -6   0   4       51.21       91.83      5.86 o 
  -5   0   4     2579.14     2784.84     39.39 o 
  -4   0   4      803.23      592.32     11.23 o 
  -3   0   4     9055.66     9615.48    139.09 o 
  -2   0   4     7671.12     7481.65     98.28 o 
  -1   0   4    46866.89    42550.08    559.00 o 
   0   0   4       57.73       77.77      2.06 o 
   1   0   4     4044.55     3961.62     49.13 o 
   2   0   4     5311.73     5198.57     58.88 o 
   3   0   4     1838.81     1657.74     26.31 o 
   4   0   4     1047.12     1104.06     24.77 o 
   5   0   4       25.42       25.87      2.71 o 
   6   0   4      111.68       62.09      4.23 o 
   7   0   4      249.60      217.87     10.26 o 
   8   0   4       78.49       74.27      9.48 o 
   9   0   4       14.14        8.20      7.58 o 
  10   0   4        3.70        9.38      8.44 o 
 -10   1   4        7.10        8.76      9.92 o 
  -9   1   4       44.80       31.00     10.34 o 
  -8   1   4       87.17       97.39     21.47 o 
  -7   1   4      164.82      130.39      8.77 o 
  -6   1   4      350.37      312.45      9.25 o 
  -5   1   4        0.68        0.93      2.29 o 
  -4   1   4       66.29       38.80      1.85 o 
  -3   1   4      562.31      520.88      6.41 o 
  -2   1   4        4.84       17.91      1.07 o 
  -1   1   4    11298.67    11196.88     99.24 o 
   0   1   4       39.11       44.00      1.36 o 
   1   1   4     4680.95     4607.99     43.67 o 
   2   1   4     8097.15     7789.95     66.86 o 
   3   1   4      619.78      625.47      7.26 o 
   4   1   4     4061.86     4267.88     47.83 o 
   5   1   4      326.10      369.37      5.27 o 
   6   1   4      133.12      144.24      4.08 o 
   7   1   4      501.29      496.76     14.92 o 
   8   1   4      408.56      307.40     16.95 o 
   9   1   4        0.34       -3.44      6.99 o 
  10   1   4        0.09       -5.35      5.35 o 
 -10   2   4        0.37       40.24     16.59 o 
  -9   2   4       53.02       45.66     11.20 o 
  -8   2   4      408.64      394.71     34.81 o 
  -7   2   4       60.88       52.28      6.44 o 
  -6   2   4      195.24      201.79      7.84 o 
  -5   2   4     1522.26     1633.82     24.41 o 
  -4   2   4       65.53       70.60      2.44 o 
  -3   2   4     3316.06     3326.00     33.28 o 
  -2   2   4      512.52      471.94      4.97 o 
  -1   2   4     1870.56     1791.87     16.02 o 
   0   2   4     7238.57     7345.82     72.84 o 
   1   2   4    11678.55    11362.05    100.91 o 
   2   2   4     2614.07     2620.48     23.27 o 
   3   2   4      240.89      235.68      3.85 o 
   4   2   4      449.64      457.04     12.32 o 
   5   2   4       23.74       16.08      1.79 o 
   6   2   4       69.52       68.49      3.04 o 
   7   2   4       52.68       44.35      4.31 o 
   8   2   4        2.22        0.15      3.86 o 
   9   2   4        1.67        4.76      5.63 o 
 -10   3   4       66.84       58.15      7.54 o 
  -9   3   4       52.25       48.00      5.93 o 
  -8   3   4      366.22      295.26     18.64 o 
  -7   3   4      217.49      238.29     12.21 o 
  -6   3   4       15.96        2.79      3.38 o 
  -5   3   4       71.90       78.84      5.86 o 
  -4   3   4     1283.68     1184.27     16.33 o 
  -3   3   4     2979.52     3106.34     29.81 o 
  -2   3   4     5815.06     5565.92     47.68 o 
  -1   3   4     2644.58     2510.54     22.18 o 
   0   3   4     6337.93     6265.67     56.31 o 
   1   3   4     1385.15     1379.55     15.19 o 
   2   3   4     7282.30     7048.00     60.13 o 
   3   3   4      190.73      189.39      3.73 o 
   4   3   4      855.62      772.74      9.67 o 
   5   3   4      114.75      145.87      4.09 o 
   6   3   4      505.50      545.45      8.16 o 
   7   3   4        3.56       -2.54      3.26 o 
   8   3   4       75.85       91.44      6.56 o 
   9   3   4       71.44       48.65      5.60 o 
  -9   4   4      149.12      162.58     11.46 o 
  -8   4   4      150.03      116.70      8.65 o 
  -7   4   4       93.73       64.48      5.60 o 
  -6   4   4      609.73      495.75     11.50 o 
  -5   4   4        4.25        5.14      2.16 o 
  -4   4   4      305.60      266.33      4.73 o 
  -3   4   4      333.60      337.98      6.49 o 
  -2   4   4       16.02        9.95      1.19 o 
  -1   4   4     1448.43     1504.89     13.40 o 
   0   4   4       77.51      106.85      3.41 o 
   1   4   4    22948.96    22505.34    208.15 o 
   2   4   4     5818.64     5771.15     49.68 o 
   3   4   4       58.04       49.51      2.26 o 
   4   4   4     5958.73     6119.08     65.18 o 
   5   4   4     2195.82     2293.50     24.85 o 
   6   4   4      375.73      352.57      6.49 o 
   7   4   4       26.28       22.85      3.59 o 
   8   4   4       23.50       23.35      4.56 o 
   9   4   4       28.24       25.70      5.40 o 
  -9   5   4        9.19       12.14      3.77 o 
  -8   5   4       41.38       35.94      4.00 o 
  -7   5   4       41.45       24.84      4.41 o 
  -6   5   4      606.81      609.63     11.58 o 
  -5   5   4      573.12      569.48      9.22 o 
  -4   5   4       26.71       41.31      2.52 o 
  -3   5   4       31.56       31.50      3.68 o 
  -2   5   4       83.12       55.43      2.81 o 
  -1   5   4      607.80      600.61      8.13 o 
   0   5   4     1277.92     1456.50     14.01 o 
   1   5   4       21.89       24.86      1.37 o 
   2   5   4     1139.00     1239.53     12.82 o 
   3   5   4      317.18      417.06      6.77 o 
   4   5   4      479.00      666.21      9.67 o 
   5   5   4      114.17      101.91      3.60 o 
   6   5   4      679.22      682.78     11.00 o 
   7   5   4       13.41       14.53      2.62 o 
   8   5   4       57.93       62.41      5.71 o 
   9   5   4       11.95       -4.04      4.70 o 
  -9   6   4        9.87       13.75      5.08 o 
  -8   6   4       92.40       93.34      5.37 o 
  -7   6   4        1.98       -3.42      3.42 o 
  -6   6   4        9.87        5.46      2.20 o 
  -5   6   4       52.67       40.71      2.45 o 
  -4   6   4        2.38       -0.86      2.34 o 
  -3   6   4     1735.70     1896.72     25.67 o 
  -2   6   4       42.88       41.22      3.51 o 
  -1   6   4      100.00       90.44      2.89 o 
   0   6   4     1531.70     1520.66     16.18 o 
   1   6   4      384.26      338.08      6.19 o 
   2   6   4      376.00      393.95      6.19 o 
   3   6   4     1709.41     1788.59     21.14 o 
   4   6   4      651.22      727.66     11.37 o 
   5   6   4       17.24        0.59      2.32 o 
   6   6   4       11.24        1.42      2.65 o 
   7   6   4       30.72       11.13      3.27 o 
   8   6   4       31.62       18.98      5.07 o 
   9   6   4      139.24      151.49      9.40 o 
  -9   7   4      122.50      113.82      7.51 o 
  -8   7   4       33.00       40.63      7.72 o 
  -7   7   4      368.75      306.70      7.90 o 
  -6   7   4      354.02      326.42      8.11 o 
  -5   7   4      535.73      607.10     11.25 o 
  -4   7   4       26.58       25.47      4.75 o 
  -3   7   4       20.88       30.39      3.07 o 
  -2   7   4     1676.47     1528.76     19.90 o 
  -1   7   4     1366.99     1294.03     17.10 o 
   0   7   4      118.76      118.09      5.27 o 
   1   7   4     4845.92     5236.01     52.92 o 
   2   7   4       17.92        2.42      2.34 o 
   3   7   4      962.90      935.36     12.72 o 
   4   7   4      443.62      441.70      8.38 o 
   5   7   4       38.11       57.88      3.37 o 
   6   7   4     1144.06     1191.61     17.37 o 
   7   7   4      376.87      433.55      9.78 o 
   8   7   4       18.22       32.15      5.23 o 
   9   7   4       55.25       67.70      7.98 o 
  -9   8   4        1.79        4.25      9.79 o 
  -8   8   4       79.67       74.99      6.33 o 
  -7   8   4      239.24      234.49      7.49 o 
  -6   8   4       34.78       14.92      4.12 o 
  -5   8   4       54.42       54.23      4.35 o 
  -4   8   4       19.59        9.62      4.34 o 
  -3   8   4     4781.67     5090.44     59.42 o 
  -2   8   4      819.39      777.86     12.15 o 
  -1   8   4     5000.33     5637.42     69.69 o 
   0   8   4       51.45       25.86      2.31 o 
   1   8   4      523.20      472.78      8.66 o 
   2   8   4     3535.48     3761.37     39.36 o 
   3   8   4      264.05      359.44      7.48 o 
   4   8   4      145.98      139.66      4.88 o 
   5   8   4      388.73      396.29      8.64 o 
   6   8   4      383.02      378.84      8.81 o 
   7   8   4       11.22       11.77      3.77 o 
   8   8   4        2.78        1.52      4.26 o 
   9   8   4       61.41       58.25     10.36 o 
  -8   9   4      166.08      183.08      8.29 o 
  -7   9   4      170.17      140.73      7.05 o 
  -6   9   4      503.48      488.29     12.13 o 
  -5   9   4       30.27       18.49      3.68 o 
  -4   9   4      800.61      700.33     13.18 o 
  -3   9   4      374.59      347.05      9.73 o 
  -2   9   4     1721.72     1746.22     23.19 o 
  -1   9   4     4044.06     3990.99     41.35 o 
   0   9   4       16.27        7.08      2.37 o 
   1   9   4      311.10      360.66      7.48 o 
   2   9   4      468.86      461.74      7.33 o 
   3   9   4       41.23       36.88      3.11 o 
   4   9   4       49.89       45.22      4.27 o 
   5   9   4      956.25      937.20     15.07 o 
   6   9   4      179.41      191.51      7.21 o 
   7   9   4      165.64      191.23      7.78 o 
   8   9   4       81.69       86.56      7.79 o 
  -8  10   4      106.60      109.85      7.51 o 
  -7  10   4        2.61        6.30      5.20 o 
  -6  10   4      132.39      115.94      7.52 o 
  -5  10   4      121.62      112.43      6.37 o 
  -4  10   4      415.10      405.47      9.92 o 
  -3  10   4      734.06      745.89     13.95 o 
  -2  10   4       11.02        8.19      2.86 o 
  -1  10   4       80.57       75.83      3.25 o 
   0  10   4      149.33      159.47      5.72 o 
   1  10   4     9107.63     9278.41    105.14 o 
   2  10   4      412.33      387.97      6.91 o 
   3  10   4     1151.82     1186.55     16.17 o 
   4  10   4     1078.70     1074.62     18.05 o 
   5  10   4      815.57      888.21     17.40 o 
   6  10   4       23.88       23.63      4.61 o 
   7  10   4      106.43      125.11      7.61 o 
   8  10   4       30.07       20.48      8.37 o 
  -8  11   4       35.69       51.83      7.08 o 
  -7  11   4      320.52      331.28     12.33 o 
  -6  11   4        6.05        7.42      5.25 o 
  -5  11   4      101.44       61.99      6.36 o 
  -4  11   4      443.98      393.12     12.08 o 
  -3  11   4        7.89        7.61      3.87 o 
  -2  11   4       93.14       80.34      4.66 o 
  -1  11   4      217.14      273.96      6.66 o 
   0  11   4       34.66       30.59      3.78 o 
   1  11   4      201.41      180.83      7.23 o 
   2  11   4     2185.24     2200.52     37.08 o 
   3  11   4        3.18        5.72      2.95 o 
   4  11   4      134.56      139.70      7.43 o 
   5  11   4      566.86      488.75     15.78 o 
   6  11   4      367.44      355.30     13.93 o 
   7  11   4       15.72       17.66      5.69 o 
   8  11   4        1.29       -3.91      6.74 o 
  -7  12   4       28.21       28.05      6.49 o 
  -6  12   4        2.03       -0.61      5.12 o 
  -5  12   4      396.18      388.08     11.84 o 
  -4  12   4       27.58       29.09      5.01 o 
  -3  12   4        0.28       -0.31      4.66 o 
  -2  12   4     1500.90     1511.39     28.46 o 
  -1  12   4      782.11      803.40     13.60 o 
   0  12   4     1132.69     1097.06     17.78 o 
   1  12   4       15.06        5.92      5.74 o 
   2  12   4     1535.09     1508.02     25.49 o 
   3  12   4       89.65       76.37      5.17 o 
   4  12   4       89.05       68.80      7.09 o 
   5  12   4      430.72      469.70     13.07 o 
   6  12   4      536.37      545.36     17.73 o 
   7  12   4      203.69      220.57     12.42 o 
  -7  13   4       46.92       58.42      6.98 o 
  -6  13   4       83.55       84.01      7.26 o 
  -5  13   4       10.89        3.40      4.95 o 
  -4  13   4      107.12      105.03      7.07 o 
  -3  13   4        0.42       -4.92      4.92 o 
  -2  13   4       13.40        6.87      5.17 o 
  -1  13   4     1725.69     1738.61     24.53 o 
   0  13   4      106.63      119.93      6.62 o 
   1  13   4      337.09      310.61     10.09 o 
   2  13   4      337.91      336.73     11.87 o 
   3  13   4       11.51       10.08      4.41 o 
   4  13   4        0.44       -3.95      3.95 o 
   5  13   4       93.93       80.18     12.52 o 
   6  13   4        4.31        9.71      8.30 o 
   7  13   4       27.15       35.02     13.41 o 
  -6  14   4        0.08       -5.09      5.09 o 
  -5  14   4      142.97      165.31      8.78 o 
  -4  14   4       58.50       48.28      6.12 o 
  -3  14   4      432.63      442.76     14.79 o 
  -2  14   4      919.52      883.47     29.23 o 
  -1  14   4     2431.15     2477.28     38.91 o 
   0  14   4       47.45       23.28      4.72 o 
   1  14   4       28.72       13.40      6.21 o 
   2  14   4        0.29       -4.55      4.55 o 
   3  14   4       52.96       66.43      6.04 o 
   4  14   4       42.98       46.36      5.71 o 
   5  14   4       47.40       35.19      7.99 o 
   6  14   4      211.81      228.70     16.05 o 
  -6  15   4        7.52        1.82      5.96 o 
  -5  15   4        2.06       -5.30      5.30 o 
  -4  15   4      125.72      126.01      8.19 o 
  -3  15   4      130.17      176.59     10.03 o 
  -2  15   4        0.09       -0.39      5.95 o 
  -1  15   4       57.22       39.72      7.73 o 
   0  15   4       18.39        3.51      7.49 o 
   1  15   4      201.39      244.84     10.78 o 
   2  15   4        1.21        0.24      5.88 o 
   3  15   4        4.77       10.00      6.26 o 
   4  15   4      254.26      243.85     16.92 o 
   5  15   4       62.60       80.26     12.34 o 
   6  15   4       90.36       75.89     12.15 o 
  -5  16   4       42.70       56.05      7.35 o 
  -4  16   4       28.75       34.99      5.97 o 
  -3  16   4       52.42       56.79      8.04 o 
  -2  16   4      584.17      562.73     20.06 o 
  -1  16   4      108.15      122.14     10.26 o 
   0  16   4      210.55      201.00     11.23 o 
   1  16   4       18.41       31.78      7.03 o 
   2  16   4      210.77      239.84     12.70 o 
   3  16   4      261.85      260.08     13.27 o 
   4  16   4      140.37      128.61     11.71 o 
   5  16   4       29.22       34.62     11.55 o 
  -4  17   4        8.68        1.15      6.06 o 
  -3  17   4        3.82        6.85      7.15 o 
  -2  17   4        6.57       19.42      9.82 o 
  -1  17   4       35.66       45.95     10.39 o 
   0  17   4       33.94       34.20      9.46 o 
   1  17   4        0.04       -7.23      7.23 o 
   2  17   4      159.48      153.76     14.53 o 
   3  17   4       29.10       26.26      9.01 o 
   4  17   4       62.42       56.97     11.09 o 
  -3  18   4        8.17       17.60      8.49 o 
  -2  18   4       96.45       98.22     11.16 o 
  -1  18   4       18.27       14.09      9.09 o 
   0  18   4       32.01       28.39     25.43 o 
   1  18   4      195.56      223.85     15.71 o 
   2  18   4        8.23       15.30     16.54 o 
   3  18   4       33.55       46.59     12.71 o 
   0  19   4       26.23       18.53     10.49 o 
 -10   1   5       80.51       99.09     14.91 o 
  -9   1   5       26.65       23.99     10.71 o 
  -8   1   5      118.29       85.49     12.21 o 
  -7   1   5        0.05        3.83      3.83 o 
  -6   1   5      149.76      153.06     12.78 o 
  -5   1   5        0.03        0.50      2.38 o 
  -4   1   5      150.47      187.71      3.98 o 
  -3   1   5     6928.54     7213.94     66.80 o 
  -2   1   5     8841.10     8359.59     74.07 o 
  -1   1   5      338.37      327.37      3.76 o 
   0   1   5     2372.79     2292.94     23.70 o 
   1   1   5     4446.40     4574.73     46.20 o 
   2   1   5    15642.03    15748.12    134.13 o 
   3   1   5     1005.97      948.04     11.12 o 
   4   1   5      935.92      846.94     10.99 o 
   5   1   5     1438.77     1494.20     16.73 o 
   6   1   5       84.46      125.70      3.75 o 
   7   1   5      744.00      833.69     22.54 o 
   8   1   5        0.03        0.07      5.57 o 
   9   1   5       74.41       79.04     13.94 o 
 -10   2   5        9.89       16.66     10.98 o 
  -9   2   5        1.98       -0.52     11.61 o 
  -8   2   5        0.13       -3.94      8.59 o 
  -7   2   5      167.04      134.09      7.29 o 
  -6   2   5        0.07        5.14      3.48 o 
  -5   2   5      620.40      637.68     11.90 o 
  -4   2   5        4.95        3.23      1.31 o 
  -3   2   5     1366.63     1310.53     13.45 o 
  -2   2   5      181.95      206.65      2.89 o 
  -1   2   5     1363.25     1348.72     13.01 o 
   0   2   5    49616.13    45785.95    448.15 o 
   1   2   5        2.23        5.15      1.49 o 
   2   2   5      475.85      583.53      6.87 o 
   3   2   5     8072.60     8100.61     80.73 o 
   4   2   5     4908.33     5184.69     55.71 o 
   5   2   5       75.37       63.29      2.99 o 
   6   2   5      368.37      386.19      7.29 o 
   7   2   5        7.96       10.21      3.87 o 
   8   2   5        7.26        4.59      6.19 o 
   9   2   5       55.11       48.85      7.44 o 
  -9   3   5        1.54        9.48      5.00 o 
  -8   3   5      537.42      554.78     24.57 o 
  -7   3   5        0.31        1.39      5.71 o 
  -6   3   5       22.46       10.39      5.26 o 
  -5   3   5      488.00      497.97     11.60 o 
  -4   3   5       27.09       39.42      3.41 o 
  -3   3   5        5.80        5.47      0.99 o 
  -2   3   5     2246.24     2002.26     18.11 o 
  -1   3   5      682.49      661.23      7.19 o 
   0   3   5     1394.18     1384.84     14.16 o 
   1   3   5     7770.75     7964.67    118.17 o 
   2   3   5     2430.08     2459.60     24.28 o 
   3   3   5       42.18       42.85      1.97 o 
   4   3   5       49.00       46.07      2.37 o 
   5   3   5        2.94       -1.74      1.74 o 
   6   3   5       44.63       62.86      3.04 o 
   7   3   5       28.89       29.05      4.50 o 
   8   3   5      180.51      185.21      8.61 o 
   9   3   5        0.02        4.16     10.24 o 
  -9   4   5        1.81       11.65     10.78 o 
  -8   4   5       32.38       27.89      5.20 o 
  -7   4   5       93.77       53.26      5.49 o 
  -6   4   5      504.48      434.37     10.05 o 
  -5   4   5        0.01       -1.50      1.50 o 
  -4   4   5     4398.96     4431.20     55.00 o 
  -3   4   5        0.40       -0.75      2.01 o 
  -2   4   5     3294.89     3252.17     33.09 o 
  -1   4   5     2517.47     2608.11     23.33 o 
   0   4   5     6623.56     6350.26     57.32 o 
   1   4   5     7204.51     6974.96     73.94 o 
   2   4   5     1112.07     1232.96     11.99 o 
   3   4   5       19.71       24.56      1.98 o 
   4   4   5     1235.59     1220.80     13.71 o 
   5   4   5        0.27        2.94      2.13 o 
   6   4   5      210.61      195.60      5.60 o 
   7   4   5       87.33      101.28      3.91 o 
   8   4   5        7.11        1.09      4.79 o 
   9   4   5      245.65      278.77     11.33 o 
  -9   5   5       30.64       30.08      4.16 o 
  -8   5   5        2.96        0.28      3.11 o 
  -7   5   5      244.14      226.56      6.65 o 
  -6   5   5        8.82        1.79      1.80 o 
  -5   5   5      328.56      310.81      6.97 o 
  -4   5   5      301.69      273.41      5.97 o 
  -3   5   5      621.58      583.16      9.12 o 
  -2   5   5     9120.45     8793.68     98.59 o 
  -1   5   5      237.10      270.46      4.80 o 
   0   5   5     2752.01     2882.37     25.92 o 
   1   5   5     2842.02     2699.39     39.65 o 
   2   5   5     2923.49     3246.17     31.98 o 
   3   5   5     1243.45     1281.06     14.86 o 
   4   5   5      480.44      466.03      7.74 o 
   5   5   5      929.66      921.85     12.63 o 
   6   5   5     1399.91     1472.66     19.89 o 
   7   5   5        9.23        4.29      3.08 o 
   8   5   5       29.54       26.20      5.09 o 
   9   5   5        2.03       -1.07      5.46 o 
  -9   6   5       62.58       70.86      5.54 o 
  -8   6   5        3.15        1.77      3.63 o 
  -7   6   5        4.35       -3.47      3.47 o 
  -6   6   5     1934.08     1933.77     24.51 o 
  -5   6   5     1722.39     1676.72     23.52 o 
  -4   6   5      368.99      348.79      9.00 o 
  -3   6   5      258.99      248.42      6.47 o 
  -2   6   5     3570.96     3636.11     39.58 o 
  -1   6   5     4911.62     4993.57     57.04 o 
   0   6   5      924.38      784.91      8.92 o 
   1   6   5     1832.01     1984.02     21.59 o 
   2   6   5      389.12      395.47      6.02 o 
   3   6   5     1540.03     1733.14     20.70 o 
   4   6   5     1013.24     1067.40     15.14 o 
   5   6   5      106.40      151.80      4.66 o 
   6   6   5      457.25      488.50      8.76 o 
   7   6   5       22.39       22.66      3.71 o 
   8   6   5        0.95       -3.98      3.98 o 
   9   6   5        7.65       -6.92      6.92 o 
  -9   7   5       23.56       34.33      8.56 o 
  -8   7   5      143.19      130.45      7.76 o 
  -7   7   5       90.03       92.97      5.36 o 
  -6   7   5        0.74       -1.27      3.32 o 
  -5   7   5       55.43       59.94      5.88 o 
  -4   7   5       94.63      101.21      4.66 o 
  -3   7   5       96.26      117.31      4.59 o 
  -2   7   5      521.03      578.34      9.12 o 
  -1   7   5     1531.61     1489.53     19.34 o 
   0   7   5      359.32      354.79      5.86 o 
   1   7   5     5067.38     5436.61     62.87 o 
   2   7   5     1160.82     1196.47     15.32 o 
   3   7   5       72.47       61.91      3.12 o 
   4   7   5       21.43       19.40      2.77 o 
   5   7   5      148.30      176.56      5.32 o 
   6   7   5        6.35        2.15      3.31 o 
   7   7   5       63.17       69.72      4.76 o 
   8   7   5       17.40       24.56      4.60 o 
   9   7   5       34.58       45.11      7.47 o 
  -9   8   5      259.80      305.08     17.08 o 
  -8   8   5      340.61      378.19     13.03 o 
  -7   8   5        5.20        3.27      4.14 o 
  -6   8   5       82.94      101.80      4.80 o 
  -5   8   5     1707.61     1675.46     24.55 o 
  -4   8   5     2480.65     2516.15     31.72 o 
  -3   8   5      127.83      113.86      5.53 o 
  -2   8   5      825.03      787.59     11.10 o 
  -1   8   5       81.51       80.18      4.66 o 
   0   8   5      605.13      554.71      9.76 o 
   1   8   5      760.85      825.26     15.64 o 
   2   8   5      261.71      263.95      6.04 o 
   3   8   5       46.52       62.01      3.85 o 
   4   8   5        3.88       -2.30      2.50 o 
   5   8   5       18.42       13.59      3.40 o 
   6   8   5       28.40       22.68      3.80 o 
   7   8   5        1.85        1.16      3.86 o 
   8   8   5       16.86        6.26      4.81 o 
   9   8   5      108.62       89.10     11.42 o 
  -8   9   5       83.93      112.74      9.41 o 
  -7   9   5       19.44        8.92      4.58 o 
  -6   9   5        7.99       -0.53      4.15 o 
  -5   9   5       22.10        7.51      3.55 o 
  -4   9   5      435.90      502.03     10.14 o 
  -3   9   5     3680.58     3431.54     49.73 o 
  -2   9   5      289.52      262.51      5.92 o 
  -1   9   5      110.36      101.11      4.08 o 
   0   9   5        7.65       12.07      3.20 o 
   1   9   5      433.85      351.68      8.23 o 
   2   9   5       18.56       23.47      2.46 o 
   3   9   5      640.40      630.17     10.92 o 
   4   9   5       67.07       75.79      4.64 o 
   5   9   5       29.88       21.27      4.20 o 
   6   9   5        1.75        0.66      3.89 o 
   7   9   5       13.19        3.22      4.27 o 
   8   9   5      258.81      284.39     12.47 o 
  -8  10   5      101.91       80.11      7.02 o 
  -7  10   5      157.87      180.33      8.98 o 
  -6  10   5        0.75       -4.54      4.54 o 
  -5  10   5        6.10       -2.63      3.68 o 
  -4  10   5      127.71      116.51      5.77 o 
  -3  10   5      873.58      924.58     17.81 o 
  -2  10   5        4.37        2.44      2.17 o 
  -1  10   5      122.50      109.11      4.44 o 
   0  10   5     1521.89     1559.59     25.59 o 
   1  10   5      275.94      285.59      9.25 o 
   2  10   5      130.03      159.98      5.52 o 
   3  10   5      938.64      902.09     13.32 o 
   4  10   5       25.73       15.78      3.93 o 
   5  10   5       46.22       18.08      4.58 o 
   6  10   5      550.95      556.94     14.87 o 
   7  10   5        0.87        0.88      4.90 o 
   8  10   5        5.50       -4.89      5.90 o 
  -8  11   5        1.08       -5.44      5.44 o 
  -7  11   5       29.24       14.67      5.79 o 
  -6  11   5       86.05       88.09      6.70 o 
  -5  11   5      170.79      187.15      8.14 o 
  -4  11   5       31.26       20.20      4.61 o 
  -3  11   5     1295.88     1315.74     23.59 o 
  -2  11   5       33.46       39.76      3.86 o 
  -1  11   5     1029.78     1002.68     15.47 o 
   0  11   5       83.10       70.10      5.36 o 
   1  11   5      174.59      177.17      8.13 o 
   2  11   5      725.86      763.32     12.19 o 
   3  11   5      177.28      192.22      5.85 o 
   4  11   5      520.88      531.30     12.13 o 
   5  11   5      278.34      246.33     13.21 o 
   6  11   5       20.77       25.97      7.98 o 
   7  11   5       14.35        8.43      5.42 o 
   8  11   5       71.39       69.66     10.43 o 
  -7  12   5       49.44       62.15      6.71 o 
  -6  12   5       15.09       19.66      5.55 o 
  -5  12   5       51.65       42.22      5.63 o 
  -4  12   5        0.79        0.06      4.31 o 
  -3  12   5      585.24      622.44     16.64 o 
  -2  12   5        5.31       -4.48      4.72 o 
  -1  12   5       28.74       22.23      4.19 o 
   0  12   5     1164.67     1094.97     20.70 o 
   1  12   5     2654.50     2629.29     45.24 o 
   2  12   5      192.77      205.85     12.58 o 
   3  12   5      132.55      135.51      6.98 o 
   4  12   5        0.14       -3.15      3.97 o 
   5  12   5      273.43      258.06     11.14 o 
   6  12   5      197.84      188.36     12.66 o 
   7  12   5       58.74       48.48      9.92 o 
  -7  13   5        1.34       -4.93      5.39 o 
  -6  13   5       12.12       11.85      5.65 o 
  -5  13   5        3.31        0.60      4.89 o 
  -4  13   5       10.63        0.59      4.49 o 
  -3  13   5      685.86      628.89     17.30 o 
  -2  13   5      160.01      145.91      8.50 o 
  -1  13   5     1849.21     1737.76     29.76 o 
   0  13   5      374.21      400.64     10.84 o 
   1  13   5      256.92      239.16     14.11 o 
   2  13   5     2120.22     2059.21     36.00 o 
   3  13   5     1485.52     1532.39     28.47 o 
   4  13   5      126.67      129.60      7.13 o 
   5  13   5       12.16       16.79     15.55 o 
   6  13   5      222.54      248.11     15.86 o 
   7  13   5        8.08        7.68      8.98 o 
  -6  14   5        2.54       -6.22      6.22 o 
  -5  14   5       49.34       29.69      5.99 o 
  -4  14   5       43.39       29.98      5.77 o 
  -3  14   5        0.68       -4.99      4.99 o 
  -2  14   5      420.76      403.50     13.97 o 
  -1  14   5      115.70       88.25      7.98 o 
   0  14   5      120.29       90.98      6.96 o 
   1  14   5        0.64       -5.03      7.00 o 
   2  14   5       53.86       44.48      5.58 o 
   3  14   5       71.45       76.42      6.19 o 
   4  14   5       14.08       18.25      6.56 o 
   5  14   5      115.53      114.89     12.82 o 
   6  14   5        0.75       10.04      9.45 o 
  -6  15   5       32.97       33.46      6.76 o 
  -5  15   5       57.10       50.71      7.03 o 
  -4  15   5       41.90       43.60      8.98 o 
  -3  15   5       23.81        7.70      5.91 o 
  -2  15   5      178.10      180.48     10.27 o 
  -1  15   5      140.81      116.14     21.83 o 
   0  15   5      125.60      124.70     11.91 o 
   1  15   5      130.56      125.49      9.81 o 
   2  15   5       53.01       40.98      7.37 o 
   3  15   5       88.87       83.33      9.34 o 
   4  15   5      495.72      466.11     23.66 o 
   5  15   5      184.06      223.86     16.60 o 
   6  15   5       52.14       56.41     11.71 o 
  -5  16   5      120.09      129.47      9.06 o 
  -4  16   5       29.81       27.66      6.39 o 
  -3  16   5       13.20       -5.68      6.12 o 
  -2  16   5       78.90      124.33     12.26 o 
  -1  16   5      285.34      262.52     24.86 o 
   0  16   5      200.22      207.72     15.95 o 
   1  16   5       86.99      110.24     11.67 o 
   2  16   5       18.93       16.60      7.25 o 
   3  16   5       37.15       35.93      7.75 o 
   4  16   5        0.03       10.41     10.22 o 
   5  16   5       57.18       66.82     13.17 o 
  -4  17   5        1.17        3.65      7.19 o 
  -3  17   5       28.97       22.49      8.39 o 
  -2  17   5      218.15      259.04     17.28 o 
  -1  17   5        7.68        4.70     10.55 o 
   0  17   5        1.49        1.55      7.37 o 
   1  17   5        9.70       13.06     10.24 o 
   2  17   5        0.01        1.37      7.89 o 
   3  17   5        9.73       -7.35     10.02 o 
   4  17   5       76.71       83.97     11.08 o 
  -3  18   5       31.98       39.06     11.88 o 
  -2  18   5      179.90      194.44     16.43 o 
  -1  18   5       81.22      107.26     13.41 o 
   0  18   5       48.39       49.69     10.69 o 
   1  18   5      345.27      377.25     20.45 o 
   2  18   5       13.35        4.49      9.01 o 
   3  18   5       43.64       63.18     13.57 o 
 -10   0   6      154.96      182.67     25.26 o 
  -9   0   6      440.98      508.21     36.35 o 
  -8   0   6      239.57      263.21     24.36 o 
  -7   0   6      251.91      250.47     14.13 o 
  -6   0   6      548.85      444.32     24.13 o 
  -5   0   6      877.14      789.55     22.11 o 
  -4   0   6     1440.43     1818.85     33.88 o 
  -3   0   6      384.17      370.62      7.74 o 
  -2   0   6    17580.16    17338.95    225.19 o 
  -1   0   6     9429.66     9368.09    117.80 o 
   0   0   6     2249.11     2097.50     26.97 o 
   1   0   6     1993.61     1851.12     26.57 o 
   2   0   6     1008.15     1089.75     15.32 o 
   3   0   6     3100.62     3141.83     43.98 o 
   4   0   6     2119.68     2085.94     30.46 o 
   5   0   6      199.92      194.07      7.62 o 
   6   0   6      275.36      212.22      7.31 o 
   7   0   6       44.05       33.04      8.58 o 
   8   0   6        0.06        3.46      7.54 o 
   9   0   6       46.21       49.96     10.76 o 
 -10   1   6       10.24       -4.30     10.12 o 
  -9   1   6       28.16       21.92     10.43 o 
  -8   1   6        0.68       -4.14      8.02 o 
  -7   1   6     1581.60     1676.97     30.18 o 
  -6   1   6       25.14       23.66      4.18 o 
  -5   1   6      278.77      279.95      7.50 o 
  -4   1   6     5505.02     5440.25     87.79 o 
  -3   1   6    15842.54    16241.53    136.47 o 
  -2   1   6       54.87       52.46      1.69 o 
  -1   1   6     4705.90     4426.97     40.14 o 
   0   1   6      452.37      429.59      5.47 o 
   1   1   6        2.91        0.04      0.66 o 
   2   1   6     6108.17     6046.97     52.64 o 
   3   1   6      138.98      163.22      3.54 o 
   4   1   6      351.00      272.82      5.58 o 
   5   1   6      175.10      169.97      4.85 o 
   6   1   6       15.25       18.63      2.23 o 
   7   1   6      384.75      412.79     27.35 o 
   8   1   6      113.50      127.23      8.69 o 
   9   1   6       30.39       21.26      6.90 o 
  -9   2   6       24.84       41.72     11.42 o 
  -8   2   6      355.80      417.86     21.40 o 
  -7   2   6      152.44      124.97      9.38 o 
  -6   2   6      298.31      326.64     11.10 o 
  -5   2   6      189.70      181.31      5.88 o 
  -4   2   6        0.69        3.73      2.25 o 
  -3   2   6     4737.05     5361.80     50.32 o 
  -2   2   6     2026.68     2060.54     20.44 o 
  -1   2   6        9.44       18.37      1.50 o 
   0   2   6      853.31      838.75      9.76 o 
   1   2   6     1529.73     1600.94     19.77 o 
   2   2   6     3476.09     3326.46     30.92 o 
   3   2   6     3153.39     3472.87     38.24 o 
   4   2   6     1125.56     1107.70     13.15 o 
   5   2   6      281.39      287.33      6.77 o 
   6   2   6      472.78      466.16      8.81 o 
   7   2   6       10.13       16.83      5.55 o 
   8   2   6      167.29      177.48     10.62 o 
   9   2   6      135.51      130.27      9.79 o 
  -9   3   6      134.73      127.63     14.53 o 
  -8   3   6        1.75       -6.75      6.75 o 
  -7   3   6       33.68       63.87      8.05 o 
  -6   3   6     1612.46     1731.02     30.40 o 
  -5   3   6      153.57      174.38      3.96 o 
  -4   3   6     4572.62     4695.54     57.51 o 
  -3   3   6       24.72        7.16      1.31 o 
  -2   3   6     4902.83     5227.57     55.36 o 
  -1   3   6      188.70      202.66      3.26 o 
   0   3   6      948.63      982.37     10.72 o 
   1   3   6      533.23      638.07      8.02 o 
   2   3   6     6869.23     6687.13     60.39 o 
   3   3   6     2196.88     2360.71     23.95 o 
   4   3   6     7957.92     8505.15     85.22 o 
   5   3   6       27.54       46.40      2.93 o 
   6   3   6      116.09      126.37      8.15 o 
   7   3   6        2.86        0.03      3.76 o 
   8   3   6        1.20       10.10      6.06 o 
   9   3   6       24.01       19.47      7.37 o 
  -9   4   6       14.74       10.58     13.51 o 
  -8   4   6        1.04       -3.90      6.78 o 
  -7   4   6       86.39       85.97      4.68 o 
  -6   4   6       42.14       42.42      3.08 o 
  -5   4   6      655.93      675.92     11.09 o 
  -4   4   6     2627.06     2632.93     37.52 o 
  -3   4   6       19.96       43.30      2.63 o 
  -2   4   6     4383.33     4474.94     55.24 o 
  -1   4   6      291.68      296.96      4.67 o 
   0   4   6     4415.29     4231.56     40.82 o 
   1   4   6      256.08      257.99      5.09 o 
   2   4   6     4144.47     4296.67     41.52 o 
   3   4   6       21.63       44.89      2.27 o 
   4   4   6      158.03      144.58      3.89 o 
   5   4   6        0.35       -0.19      2.13 o 
   6   4   6      242.06      193.54      6.24 o 
   7   4   6      135.42      165.06      6.05 o 
   8   4   6      184.48      201.66      9.60 o 
   9   4   6       38.47       48.58      9.93 o 
  -9   5   6       64.89       57.69      6.23 o 
  -8   5   6        7.31       -3.33      3.63 o 
  -7   5   6      102.08       87.93      6.09 o 
  -6   5   6      183.61      186.70      5.07 o 
  -5   5   6      605.69      579.11     12.14 o 
  -4   5   6      164.68      158.17      4.07 o 
  -3   5   6       92.84       91.37      3.13 o 
  -2   5   6     4975.15     5132.30     54.44 o 
  -1   5   6      302.73      317.42      6.58 o 
   0   5   6     1253.21     1120.57     13.08 o 
   1   5   6       72.83       83.06      2.86 o 
   2   5   6     4211.44     4161.76     43.00 o 
   3   5   6     1812.52     1743.69     19.67 o 
   4   5   6      119.60      148.78      4.21 o 
   5   5   6      656.89      633.92      9.84 o 
   6   5   6      118.61      132.29      4.60 o 
   7   5   6       59.17       55.27      5.39 o 
   8   5   6        5.44        7.32      5.87 o 
   9   5   6      128.36      112.81     19.95 o 
  -9   6   6      159.59      183.02      9.15 o 
  -8   6   6       55.13       54.39      5.81 o 
  -7   6   6        0.00       -4.44      4.44 o 
  -6   6   6      248.24      206.37      9.39 o 
  -5   6   6      201.74      250.32      6.99 o 
  -4   6   6      621.35      631.84      9.77 o 
  -3   6   6     1153.82     1132.41     16.95 o 
  -2   6   6      139.17      104.06      3.50 o 
  -1   6   6      547.18      467.12      7.88 o 
   0   6   6     3140.25     3153.42     29.64 o 
   1   6   6      182.54      162.83      4.93 o 
   2   6   6       33.93       37.65      3.11 o 
   3   6   6      210.96      230.39      5.03 o 
   4   6   6      210.63      162.88      5.15 o 
   5   6   6       16.66       23.33      2.84 o 
   6   6   6       17.23       16.17      3.21 o 
   7   6   6       57.47       46.67      4.89 o 
   8   6   6        6.39        8.94      3.69 o 
   9   6   6      231.80      230.76     30.17 o 
  -9   7   6       95.76       97.31      9.48 o 
  -8   7   6        0.09        9.00      5.51 o 
  -7   7   6     1267.37     1336.36     23.66 o 
  -6   7   6      347.04      261.95      8.59 o 
  -5   7   6      332.11      361.16      8.53 o 
  -4   7   6     2428.57     2424.81     30.39 o 
  -3   7   6     1709.22     1827.45     25.63 o 
  -2   7   6     4401.95     4473.58     48.51 o 
  -1   7   6     3969.20     3974.13     46.49 o 
   0   7   6     1370.58     1219.22     13.65 o 
   1   7   6        3.50       -2.28      2.28 o 
   2   7   6    11603.42    11563.27    121.47 o 
   3   7   6     2852.67     2837.87     34.64 o 
   4   7   6       80.19       85.80      4.04 o 
   5   7   6       68.22       46.49      5.15 o 
   6   7   6     1348.58     1305.68     19.02 o 
   7   7   6       77.05       87.55      6.62 o 
   8   7   6        4.57        4.16      4.00 o 
   9   7   6       67.07       35.08     12.75 o 
  -9   8   6       23.41       23.08      7.54 o 
  -8   8   6       48.26       27.74      6.27 o 
  -7   8   6      221.02      261.46      8.90 o 
  -6   8   6     1015.65     1010.24     18.80 o 
  -5   8   6      128.76      116.20      5.07 o 
  -4   8   6      315.83      330.13      9.45 o 
  -3   8   6     2041.52     2003.33     30.89 o 
  -2   8   6     1820.34     1898.74     24.12 o 
  -1   8   6     1541.73     1629.34     21.36 o 
   0   8   6     2228.09     2205.21     22.98 o 
   1   8   6     4153.97     4417.54     52.36 o 
   2   8   6       61.08       73.65      3.99 o 
   3   8   6      394.50      422.29     10.40 o 
   4   8   6      504.63      467.76      9.99 o 
   5   8   6        2.44       -3.03      3.03 o 
   6   8   6      138.79      159.27      5.96 o 
   7   8   6        1.91       -4.56      4.56 o 
   8   8   6        0.51       -5.28      5.28 o 
  -8   9   6        7.93        8.62      7.28 o 
  -7   9   6      156.94      181.34      8.91 o 
  -6   9   6       89.75       90.53      5.55 o 
  -5   9   6       86.52       69.11      4.95 o 
  -4   9   6      326.58      280.94      7.77 o 
  -3   9   6      271.43      244.82      8.60 o 
  -2   9   6      416.54      398.81      8.38 o 
  -1   9   6       72.50       77.33      3.54 o 
   0   9   6      144.24      186.05      5.69 o 
   1   9   6     6923.55     6884.18     82.98 o 
   2   9   6      254.75      264.18      6.07 o 
   3   9   6      274.34      289.29      8.42 o 
   4   9   6        3.84        2.78      3.31 o 
   5   9   6      111.20      101.47      6.17 o 
   6   9   6      176.35      192.01      7.77 o 
   7   9   6       58.52       49.66      7.00 o 
   8   9   6       19.89       26.93      6.85 o 
  -8  10   6       30.84       21.19      5.75 o 
  -7  10   6        2.43        6.97      4.80 o 
  -6  10   6       32.77       20.66      5.02 o 
  -5  10   6      176.66      169.29      6.95 o 
  -4  10   6      120.38      114.86      5.87 o 
  -3  10   6      780.85      792.62     16.29 o 
  -2  10   6        0.03       -2.20      2.20 o 
  -1  10   6     1127.54     1102.13     16.36 o 
   0  10   6      543.17      530.34     11.28 o 
   1  10   6      873.76      843.03     15.15 o 
   2  10   6     1383.04     1415.56     18.57 o 
   3  10   6      149.34      130.11      5.25 o 
   4  10   6       45.72       37.77      4.45 o 
   5  10   6      296.65      302.15      9.73 o 
   6  10   6      333.90      337.85     11.74 o 
   7  10   6       36.71       15.80      6.41 o 
   8  10   6       32.69       52.13      7.73 o 
  -8  11   6        0.89       -3.41      5.07 o 
  -7  11   6       84.86       71.58      6.69 o 
  -6  11   6       85.74       82.44      6.62 o 
  -5  11   6       18.35       -1.31      4.17 o 
  -4  11   6        4.16       -0.51      4.06 o 
  -3  11   6     1402.22     1409.58     24.96 o 
  -2  11   6       97.32       82.22      3.96 o 
  -1  11   6      107.37      124.89      5.11 o 
   0  11   6      144.16      137.28      7.42 o 
   1  11   6       29.99       44.75      5.00 o 
   2  11   6       18.52       25.07      3.86 o 
   3  11   6     1151.16     1147.10     17.23 o 
   4  11   6      823.37      820.50     18.41 o 
   5  11   6      710.15      742.26     17.68 o 
   6  11   6      101.54      111.77     10.26 o 
   7  11   6       96.08       89.66      8.85 o 
  -7  12   6      256.83      250.97     10.31 o 
  -6  12   6      221.50      208.51      9.31 o 
  -5  12   6      311.23      331.98     11.28 o 
  -4  12   6        0.39        2.35      4.24 o 
  -3  12   6      986.45      947.03     21.47 o 
  -2  12   6        0.23       -2.92      2.92 o 
  -1  12   6      154.37      167.13      6.93 o 
   0  12   6     1321.38     1217.46     22.47 o 
   1  12   6      593.67      639.47     21.82 o 
   2  12   6     1768.85     1835.41     26.97 o 
   3  12   6     1096.99     1123.49     20.06 o 
   4  12   6      129.29      151.49      6.86 o 
   5  12   6       62.30       61.23      9.40 o 
   6  12   6       65.93       73.09     15.74 o 
   7  12   6        0.85       -6.99      9.47 o 
  -7  13   6       60.53       56.82      6.97 o 
  -6  13   6       42.52       24.83      6.11 o 
  -5  13   6      130.41      134.94      8.10 o 
  -4  13   6        8.82       -3.27      4.47 o 
  -3  13   6      128.99      117.33      8.24 o 
  -2  13   6      168.71      146.15      8.67 o 
  -1  13   6       19.35        1.74      4.77 o 
   0  13   6        0.61       -4.04      4.04 o 
   1  13   6      684.00      647.60     17.05 o 
   2  13   6       53.15       39.15      7.79 o 
   3  13   6      177.25      188.36      8.19 o 
   4  13   6      640.47      609.52     20.25 o 
   5  13   6      131.56      139.98     18.77 o 
   6  13   6       20.46       12.80     14.08 o 
   7  13   6       36.65       42.99     10.34 o 
  -6  14   6      348.07      405.15     13.75 o 
  -5  14   6      122.76      129.17      8.26 o 
  -4  14   6       17.29       23.15      6.14 o 
  -3  14   6       18.51       10.42      9.65 o 
  -2  14   6       76.42       65.84      7.45 o 
  -1  14   6       13.01        3.62      5.65 o 
   0  14   6       18.54       10.04      7.34 o 
   1  14   6     1620.95     1631.77     36.99 o 
   2  14   6      787.79      806.26     22.71 o 
   3  14   6        8.04       11.15      6.65 o 
   4  14   6        8.53       11.31      6.63 o 
   5  14   6       49.69       35.75     10.47 o 
   6  14   6       96.50       83.71     19.10 o 
  -6  15   6       49.07       37.90      7.00 o 
  -5  15   6       37.19       27.92      6.34 o 
  -4  15   6      480.07      497.64     14.61 o 
  -3  15   6        4.95        7.66      6.33 o 
  -2  15   6       13.63       13.74      6.15 o 
  -1  15   6      358.54      408.60     16.74 o 
   0  15   6       43.37       34.21      9.39 o 
   1  15   6      137.96      112.15      9.52 o 
   2  15   6      146.89      129.91      9.89 o 
   3  15   6      196.85      200.31     11.65 o 
   4  15   6        2.25       -2.11      6.37 o 
   5  15   6      233.98      229.79     24.41 o 
  -5  16   6       35.98       30.48      6.91 o 
  -4  16   6       41.79       35.84      6.85 o 
  -3  16   6        7.36       -1.09      6.08 o 
  -2  16   6       33.04       35.02      8.26 o 
  -1  16   6      134.15      103.55     12.32 o 
   0  16   6      175.32      179.18     14.23 o 
   1  16   6      117.80      115.63     12.14 o 
   2  16   6       68.80       62.79      8.73 o 
   3  16   6      264.09      193.01     11.91 o 
   4  16   6        1.79        5.98     10.46 o 
   5  16   6       81.93       98.40     21.19 o 
  -4  17   6      155.17      173.72     11.07 o 
  -3  17   6       77.68       79.32     10.34 o 
  -2  17   6      121.82      123.23     17.35 o 
  -1  17   6       27.49       17.96      9.20 o 
   0  17   6      166.99      180.05     23.25 o 
   1  17   6        0.06        0.41      8.10 o 
   2  17   6       69.52       59.67     10.37 o 
   3  17   6       97.64      139.87     23.08 o 
   4  17   6      121.67      153.81     16.89 o 
  -2  18   6        1.48       -8.11      8.30 o 
  -1  18   6      122.27      157.45     19.05 o 
   0  18   6        0.99       -2.93      8.28 o 
   1  18   6        9.68       20.17     12.75 o 
   2  18   6      102.93       94.24     12.09 o 
  -9   1   7        1.85       -0.15      9.21 o 
  -8   1   7       46.75       59.77     11.13 o 
  -7   1   7      147.13      101.90      9.83 o 
  -6   1   7      150.23      175.12     10.54 o 
  -5   1   7     1086.44     1186.65     17.08 o 
  -4   1   7      402.70      477.53      6.48 o 
  -3   1   7     1987.87     1888.02     19.90 o 
  -2   1   7     9368.45     8641.40     80.62 o 
  -1   1   7      509.82      502.66      6.18 o 
   0   1   7     2482.88     2530.02     25.14 o 
   1   1   7     1857.77     1780.78     22.02 o 
   2   1   7     2522.63     2361.26     21.82 o 
   3   1   7       64.52       78.41      2.42 o 
   4   1   7        6.15        1.39      1.82 o 
   5   1   7     1447.90     1492.63     18.63 o 
   6   1   7      195.37      204.32      5.66 o 
   7   1   7      173.33      161.42      7.00 o 
   8   1   7        0.81        0.66      5.69 o 
   9   1   7        7.92       11.32      6.74 o 
  -9   2   7       24.60       44.63     11.49 o 
  -8   2   7        0.39        7.64      6.37 o 
  -7   2   7       52.73       37.22      7.14 o 
  -6   2   7      441.66      539.61     18.34 o 
  -5   2   7      618.65      704.38     11.23 o 
  -4   2   7     1695.56     1549.16     18.97 o 
  -3   2   7     2689.37     2857.34     31.10 o 
  -2   2   7     4892.33     5314.59     56.14 o 
  -1   2   7     7233.65     7383.83     66.32 o 
   0   2   7     4607.64     4696.11     45.20 o 
   1   2   7      173.62      206.91      3.79 o 
   2   2   7     1219.30     1157.92     12.12 o 
   3   2   7     1331.86     1484.47     16.85 o 
   4   2   7     1656.44     1680.76     20.22 o 
   5   2   7        8.88        0.61      3.01 o 
   6   2   7     1203.20     1182.46     17.68 o 
   7   2   7      151.41      199.98      9.37 o 
   8   2   7       60.06       61.19      7.75 o 
   9   2   7        0.91       -5.27      6.74 o 
  -9   3   7       12.71       14.57     10.41 o 
  -8   3   7       91.69       93.09      9.41 o 
  -7   3   7      318.33      324.70     14.21 o 
  -6   3   7      274.94      276.94     13.31 o 
  -5   3   7      145.95      127.38      3.46 o 
  -4   3   7     1996.99     1970.88     22.39 o 
  -3   3   7      707.99      716.82      8.82 o 
  -2   3   7      858.15      794.77     10.91 o 
  -1   3   7     3753.54     3556.22     36.42 o 
   0   3   7     1561.93     1617.64     16.01 o 
   1   3   7      145.11      150.57      5.55 o 
   2   3   7       64.53       44.29      2.02 o 
   3   3   7     2118.18     2336.66     25.32 o 
   4   3   7     2933.78     2931.02     31.33 o 
   5   3   7      201.15      187.76      5.25 o 
   6   3   7      223.41      186.06      6.01 o 
   7   3   7       58.19       56.20      4.76 o 
   8   3   7       80.31       72.36      8.42 o 
   9   3   7        0.06       -6.53      6.53 o 
  -9   4   7       29.93       39.02      6.25 o 
  -8   4   7        0.33       -1.16      4.88 o 
  -7   4   7        6.03        2.96      5.25 o 
  -6   4   7        0.11        2.09      3.94 o 
  -5   4   7      113.57      102.27      5.18 o 
  -4   4   7     1202.06     1299.62     16.93 o 
  -3   4   7      214.03      237.84      4.20 o 
  -2   4   7      231.00      249.03      6.29 o 
  -1   4   7      688.00      674.48      9.78 o 
   0   4   7      213.73      162.23      3.51 o 
   1   4   7      372.33      358.79      6.30 o 
   2   4   7     7083.40     7910.51     71.52 o 
   3   4   7     1514.98     1536.64     16.85 o 
   4   4   7     3207.02     3209.33     36.20 o 
   5   4   7      430.02      478.54      8.15 o 
   6   4   7     1001.20     1024.02     15.09 o 
   7   4   7      215.16      226.14      8.98 o 
   8   4   7       25.33       21.47      7.12 o 
   9   4   7      153.24      137.60     14.98 o 
  -9   5   7       19.64       12.94      4.77 o 
  -8   5   7        1.68        5.52      3.92 o 
  -7   5   7     1798.24     1787.94     28.96 o 
  -6   5   7      341.56      333.04      7.01 o 
  -5   5   7       52.04       44.48      3.87 o 
  -4   5   7     1847.51     1743.17     20.70 o 
  -3   5   7      275.87      316.75      5.52 o 
  -2   5   7     1461.44     1360.83     17.73 o 
  -1   5   7      139.88      177.94      4.74 o 
   0   5   7     3166.52     3514.54     38.59 o 
   1   5   7     2689.92     2528.90     31.03 o 
   2   5   7       13.67       11.37      2.07 o 
   3   5   7        0.32       -0.90      2.15 o 
   4   5   7     2249.93     2217.04     26.26 o 
   5   5   7       76.61       78.91      3.63 o 
   6   5   7      148.07      115.43      4.90 o 
   7   5   7       14.48        5.41      4.48 o 
   8   5   7      125.47      116.48      5.69 o 
   9   5   7        6.04       -0.19      9.57 o 
  -9   6   7        9.44        9.27      5.31 o 
  -8   6   7       82.09       71.54      6.17 o 
  -7   6   7       70.18       65.95      5.73 o 
  -6   6   7      221.24      158.55      5.09 o 
  -5   6   7      390.64      373.07      7.34 o 
  -4   6   7       18.99       22.88      3.22 o 
  -3   6   7        5.73       13.12      2.24 o 
  -2   6   7     5033.69     5236.24     59.99 o 
  -1   6   7      266.35      251.80      5.71 o 
   0   6   7     1515.07     1596.15     17.05 o 
   1   6   7     1804.70     1693.21     21.94 o 
   2   6   7       86.39      100.85      3.79 o 
   3   6   7      359.55      397.37      7.50 o 
   4   6   7      177.47      160.12      4.55 o 
   5   6   7      548.98      547.64      9.40 o 
   6   6   7      731.69      749.24     13.96 o 
   7   6   7       88.59       84.93      6.51 o 
   8   6   7       74.59       92.25      6.08 o 
  -9   7   7      138.71      138.45      9.30 o 
  -8   7   7       94.37       93.71      7.12 o 
  -7   7   7      260.43      256.32     10.31 o 
  -6   7   7     1182.42     1252.23     19.71 o 
  -5   7   7      168.31      143.80      5.71 o 
  -4   7   7      236.18      211.27      8.10 o 
  -3   7   7      658.66      696.03     13.55 o 
  -2   7   7     1525.83     1380.53     18.33 o 
  -1   7   7      545.64      546.66      9.24 o 
   0   7   7       63.93       88.30      3.48 o 
   1   7   7      671.10      713.83     12.68 o 
   2   7   7     1004.20     1078.50     15.90 o 
   3   7   7       69.22       75.08      3.29 o 
   4   7   7      743.12      744.60     12.68 o 
   5   7   7      665.40      706.79     12.38 o 
   6   7   7        0.63       -1.67      3.82 o 
   7   7   7      443.07      416.01     12.89 o 
   8   7   7        4.74       -0.66      4.47 o 
   9   7   7       28.66       41.52     13.13 o 
  -9   8   7       22.69        6.36      5.97 o 
  -8   8   7      350.66      344.46     12.67 o 
  -7   8   7      311.70      286.69      8.65 o 
  -6   8   7      276.37      276.85      8.52 o 
  -5   8   7      612.23      643.66     15.18 o 
  -4   8   7      305.91      282.12      8.20 o 
  -3   8   7      238.35      224.42     10.57 o 
  -2   8   7      819.94      866.36     12.14 o 
  -1   8   7      500.24      454.08      8.56 o 
   0   8   7      328.18      328.83      6.35 o 
   1   8   7     1104.55     1163.74     18.61 o 
   2   8   7      459.16      414.81      8.72 o 
   3   8   7       53.37       52.62      3.41 o 
   4   8   7      151.84      146.24      5.85 o 
   5   8   7     1979.19     1817.76     31.29 o 
   6   8   7       34.91       48.53      4.36 o 
   7   8   7       55.15       51.87      6.11 o 
   8   8   7       48.07       59.25      8.48 o 
  -8   9   7      388.59      451.77     14.88 o 
  -7   9   7       64.93       76.29      5.97 o 
  -6   9   7       50.00       53.47      5.02 o 
  -5   9   7       36.36       44.40      4.67 o 
  -4   9   7      807.97      786.45     14.70 o 
  -3   9   7     1058.04     1084.38     19.71 o 
  -2   9   7      799.72      777.84     12.26 o 
  -1   9   7     1570.73     1506.89     21.98 o 
   0   9   7      598.56      628.65     12.13 o 
   1   9   7       94.18       84.76      6.89 o 
   2   9   7      510.22      502.97     12.37 o 
   3   9   7      707.33      721.17     12.07 o 
   4   9   7      294.37      320.96     10.16 o 
   5   9   7       62.33       59.19      5.40 o 
   6   9   7        9.07        6.70      3.85 o 
   7   9   7       44.40       49.71      7.23 o 
   8   9   7       25.61       28.41      8.00 o 
  -8  10   7       16.24       12.88      4.92 o 
  -7  10   7       71.07       75.18      8.37 o 
  -6  10   7       53.13       53.17      5.80 o 
  -5  10   7       35.21       14.71      4.72 o 
  -4  10   7       12.32        0.80      4.40 o 
  -3  10   7       87.93       60.37      5.39 o 
  -2  10   7     1050.47     1088.40     16.09 o 
  -1  10   7      935.72      972.82     15.63 o 
   0  10   7     3048.06     2948.18     40.25 o 
   1  10   7     3933.83     4172.85     54.72 o 
   2  10   7      427.47      396.76      7.85 o 
   3  10   7      439.74      536.50     10.40 o 
   4  10   7     1009.05      974.66     18.49 o 
   5  10   7        3.95        5.88      4.46 o 
   6  10   7       26.74       25.87      5.56 o 
   7  10   7      159.48      202.93     13.39 o 
   8  10   7      263.95      252.48     15.55 o 
  -8  11   7       53.91       66.39      6.62 o 
  -7  11   7      162.89      165.63      8.42 o 
  -6  11   7      168.73      176.43      9.56 o 
  -5  11   7      203.03      216.49      8.80 o 
  -4  11   7       28.62       31.94      5.03 o 
  -3  11   7     1411.98     1374.54     27.46 o 
  -2  11   7       28.31       20.93      3.05 o 
  -1  11   7      117.48      134.36      5.62 o 
   0  11   7     4392.87     4457.62     58.55 o 
   1  11   7      643.68      638.56     13.37 o 
   2  11   7     1324.45     1343.53     24.18 o 
   3  11   7       33.13       33.25      3.96 o 
   4  11   7       71.66       82.60      6.17 o 
   5  11   7        0.14        6.02      4.85 o 
   6  11   7       18.31       16.83      6.65 o 
   7  11   7        3.72       10.45      8.19 o 
  -7  12   7        0.00       -5.06      5.06 o 
  -6  12   7       13.23        4.72      5.23 o 
  -5  12   7      323.11      323.81     11.22 o 
  -4  12   7        0.84       -4.62      4.62 o 
  -3  12   7      165.54      164.52      9.04 o 
  -2  12   7      719.34      717.00     13.66 o 
  -1  12   7       40.80       53.12      5.05 o 
   0  12   7      438.59      377.45     11.78 o 
   1  12   7      746.11      788.96     17.22 o 
   2  12   7      272.65      297.66     15.34 o 
   3  12   7      312.22      285.88      8.67 o 
   4  12   7       74.96       67.00      6.79 o 
   5  12   7       52.44       57.47      8.37 o 
   6  12   7       47.68       50.46     15.50 o 
   7  12   7        2.24       -6.94      8.35 o 
  -7  13   7       56.15       50.40      6.96 o 
  -6  13   7      150.01      153.79      8.87 o 
  -5  13   7       74.61       91.36      7.31 o 
  -4  13   7       17.40       11.12      5.11 o 
  -3  13   7       17.37        7.84      5.48 o 
  -2  13   7      337.45      338.58     12.66 o 
  -1  13   7     1491.02     1577.19     27.96 o 
   0  13   7      464.04      466.31     13.17 o 
   1  13   7        2.84        5.24      5.33 o 
   2  13   7       47.29       64.28      7.72 o 
   3  13   7       32.71       35.89      6.15 o 
   4  13   7       16.24       14.93      5.77 o 
   5  13   7       97.47       99.95      8.59 o 
   6  13   7       22.28       11.00     13.37 o 
  -6  14   7        1.03       -0.30      5.86 o 
  -5  14   7      144.41      180.78      9.40 o 
  -4  14   7       62.51       56.02      6.58 o 
  -3  14   7      191.02      190.15     10.26 o 
  -2  14   7      352.61      346.51     15.45 o 
  -1  14   7      136.27      125.78     14.49 o 
   0  14   7       94.87      101.73      7.92 o 
   1  14   7      815.00      730.12     22.77 o 
   2  14   7      122.06      145.92     10.24 o 
   3  14   7       38.01       21.97      6.99 o 
   4  14   7      280.38      260.92     12.58 o 
   5  14   7       28.87       34.34     10.27 o 
   6  14   7       69.55      129.64     19.95 o 
  -5  15   7       21.93       12.52      7.47 o 
  -4  15   7      100.77       92.12      7.81 o 
  -3  15   7      289.41      281.34     12.74 o 
  -2  15   7       45.18       45.07      7.03 o 
  -1  15   7      609.14      652.67     21.20 o 
   0  15   7      581.37      555.01     23.35 o 
   1  15   7      288.48      297.62     16.30 o 
   2  15   7       13.03        6.63      6.48 o 
   3  15   7       48.68       53.14      8.28 o 
   4  15   7      206.84      228.06     12.68 o 
   5  15   7       15.57       20.67     15.45 o 
  -5  16   7        1.92       -5.79      5.79 o 
  -4  16   7       16.53       10.09      6.28 o 
  -3  16   7        0.99        4.06      7.26 o 
  -2  16   7        0.01       -6.33      6.33 o 
  -1  16   7       11.14        5.85      8.20 o 
   0  16   7       49.41       33.60      9.64 o 
   1  16   7      201.40      202.13     28.08 o 
   2  16   7       21.89       19.18      8.76 o 
   3  16   7       16.23       18.18      8.70 o 
   4  16   7      235.45      279.31     19.27 o 
  -4  17   7      231.50      280.75     21.50 o 
  -3  17   7       34.22       27.29      9.03 o 
  -2  17   7       41.89       41.33     10.55 o 
  -1  17   7      136.67       96.61     12.57 o 
   0  17   7       61.67       54.18     11.75 o 
   1  17   7        0.44       -7.43      7.43 o 
   2  17   7       98.13       89.83     12.10 o 
   3  17   7       21.52       45.93     18.72 o 
  -2  18   7       27.93       31.23     10.71 o 
  -1  18   7       80.35       75.48     13.96 o 
   0  18   7        2.25       -7.80      7.84 o 
   1  18   7       29.96       28.37     10.13 o 
   2  18   7       77.92       37.56     14.08 o 
  -9   0   8       94.94      115.46     20.14 o 
  -8   0   8      100.95       73.18     16.31 o 
  -7   0   8      111.47      120.70     10.27 o 
  -6   0   8      902.77      927.77     20.28 o 
  -5   0   8      140.45      117.07      5.72 o 
  -4   0   8       23.56       14.30      2.40 o 
  -3   0   8     2541.06     2669.85     37.02 o 
  -2   0   8      781.60      754.73     13.82 o 
  -1   0   8     3179.11     3180.71     53.57 o 
   0   0   8     1453.21     1376.10     19.04 o 
   1   0   8      263.66      336.99      8.23 o 
   2   0   8    17198.82    17793.20    214.77 o 
   3   0   8       68.54       65.99      3.15 o 
   4   0   8     1449.43     1431.69     22.66 o 
   5   0   8      685.35      670.42     16.10 o 
   6   0   8     3203.88     3359.67     75.90 o 
   7   0   8      947.16      993.81     25.88 o 
   8   0   8       11.23       -8.72      8.72 o 
   9   0   8       17.70       -0.24      9.95 o 
  -9   1   8        8.59        6.54      4.74 o 
  -8   1   8      154.35      161.10     10.82 o 
  -7   1   8      128.38      141.69      6.12 o 
  -6   1   8       42.43       26.29      3.29 o 
  -5   1   8      100.19      137.87      4.47 o 
  -4   1   8      481.54      508.10      6.84 o 
  -3   1   8     1640.76     1764.55     18.93 o 
  -2   1   8      149.89      203.19      4.46 o 
  -1   1   8      137.89      103.76      2.59 o 
   0   1   8      637.74      615.24      8.56 o 
   1   1   8      281.62      392.65      6.02 o 
   2   1   8     2630.00     2458.00     22.89 o 
   3   1   8       32.46       18.11      1.65 o 
   4   1   8      123.57      131.34      3.86 o 
   5   1   8      707.52      790.30     12.07 o 
   6   1   8        0.61       -2.52      2.55 o 
   7   1   8       60.45       56.63      5.66 o 
   8   1   8      491.61      504.65     19.20 o 
   9   1   8       13.85       -3.97      7.22 o 
  -9   2   8       84.62       83.62     11.23 o 
  -8   2   8      117.11      115.25      8.19 o 
  -7   2   8      114.95       94.17      6.06 o 
  -6   2   8        0.23        1.75      2.51 o 
  -5   2   8       95.79       93.86      3.31 o 
  -4   2   8     5019.15     5460.20     57.80 o 
  -3   2   8     1358.28     1194.57     14.46 o 
  -2   2   8      441.60      486.56      6.67 o 
  -1   2   8     1077.70     1093.46     14.27 o 
   0   2   8     1942.54     1990.59     21.62 o 
   1   2   8     1292.48     1273.47     16.33 o 
   2   2   8     1301.69     1314.39     14.54 o 
   3   2   8      242.95      205.54      4.54 o 
   4   2   8     1603.71     1694.61     20.66 o 
   5   2   8       12.36        6.49      3.13 o 
   6   2   8      886.46      853.74     15.86 o 
   7   2   8      116.55      109.42     10.33 o 
   8   2   8        3.00       -0.89      6.60 o 
   9   2   8        2.79        7.17      7.20 o 
  -9   3   8      173.08      167.02      9.07 o 
  -8   3   8      231.62      226.01     11.41 o 
  -7   3   8       57.83       81.31      4.98 o 
  -6   3   8     1126.96     1022.50     15.88 o 
  -5   3   8     1614.81     1551.26     18.44 o 
  -4   3   8       82.25       93.91      3.12 o 
  -3   3   8     1438.58     1509.24     16.65 o 
  -2   3   8     1278.59     1413.83     17.92 o 
  -1   3   8       56.12       33.22      2.28 o 
   0   3   8      485.17      528.00      7.71 o 
   1   3   8       83.99       51.89      2.99 o 
   2   3   8     1754.18     1636.95     16.65 o 
   3   3   8     3393.37     3704.77     38.88 o 
   4   3   8        0.30        3.01      2.46 o 
   5   3   8        2.02        2.42      2.57 o 
   6   3   8      531.19      573.60     11.13 o 
   7   3   8      651.84      559.00     16.65 o 
   8   3   8      245.88      286.90     14.87 o 
   9   3   8        8.51        9.76     10.10 o 
  -9   4   8       81.00       93.34      5.24 o 
  -8   4   8       52.31       31.05      4.39 o 
  -7   4   8      597.54      535.90     15.18 o 
  -6   4   8     1538.48     1552.30     33.68 o 
  -5   4   8      110.16      103.69      3.75 o 
  -4   4   8      486.63      463.25      7.30 o 
  -3   4   8     1533.23     1726.22     18.90 o 
  -2   4   8     2185.00     2610.13     31.22 o 
  -1   4   8      190.71      196.71      4.87 o 
   0   4   8    19999.56    20009.02    195.66 o 
   1   4   8     1906.66     2256.51     28.11 o 
   2   4   8       84.39       76.98      4.12 o 
   3   4   8     7183.79     7495.25     75.86 o 
   4   4   8      391.27      390.30      8.21 o 
   5   4   8      224.83      189.65      5.40 o 
   6   4   8     1121.61     1178.87     18.56 o 
   7   4   8      467.42      459.79     15.22 o 
   8   4   8      149.97      133.71     10.93 o 
   9   4   8       70.19       90.67     13.98 o 
  -9   5   8        4.10       -3.73      3.73 o 
  -8   5   8       70.65       68.37      4.91 o 
  -7   5   8      466.38      486.69     14.21 o 
  -6   5   8      189.19      214.97      5.88 o 
  -5   5   8        0.47       -2.26      2.26 o 
  -4   5   8     2847.34     2625.89     31.94 o 
  -3   5   8       79.69       57.65      2.27 o 
  -2   5   8     1643.92     1642.60     19.62 o 
  -1   5   8      144.20      161.03      4.36 o 
   0   5   8      940.74     1033.04     14.68 o 
   1   5   8     8632.41     9182.37    155.98 o 
   2   5   8     1854.51     1771.70     18.98 o 
   3   5   8      396.60      386.42      7.36 o 
   4   5   8      724.78      692.97     11.15 o 
   5   5   8      104.15      103.72      4.19 o 
   6   5   8      718.76      659.64     12.83 o 
   7   5   8      197.02      211.41      9.06 o 
   8   5   8       16.08        7.04      8.34 o 
  -9   6   8        0.47        4.07      4.47 o 
  -8   6   8      117.84      106.71      9.65 o 
  -7   6   8      216.96      214.38      7.79 o 
  -6   6   8      158.76      185.38      6.57 o 
  -5   6   8       34.47       36.92      3.64 o 
  -4   6   8      439.77      440.99      7.78 o 
  -3   6   8       24.63       31.61      2.77 o 
  -2   6   8     1061.29     1113.99     15.55 o 
  -1   6   8      184.29      151.08      7.15 o 
   0   6   8       51.86       43.89      4.28 o 
   1   6   8      200.56      189.47      7.21 o 
   2   6   8      128.38      106.27      4.32 o 
   3   6   8        8.57        9.47      2.15 o 
   4   6   8      532.61      540.11      9.53 o 
   5   6   8       77.46       82.84      4.20 o 
   6   6   8      627.39      648.88     13.05 o 
   7   6   8        9.53       11.71      5.13 o 
   8   6   8       65.22       84.77      8.06 o 
  -9   7   8       33.46       38.87      6.44 o 
  -8   7   8        0.11       -2.56      4.27 o 
  -7   7   8        0.15        0.22      3.59 o 
  -6   7   8      844.75      875.81     15.40 o 
  -5   7   8        1.09       -2.24      2.24 o 
  -4   7   8     1111.50     1070.76     17.31 o 
  -3   7   8      823.15      715.95     12.72 o 
  -2   7   8      627.98      617.33     10.02 o 
  -1   7   8      461.53      450.01      8.27 o 
   0   7   8     1474.37     1570.98     17.09 o 
   1   7   8      247.29      211.03      7.39 o 
   2   7   8     1097.07     1029.07     15.51 o 
   3   7   8      572.56      589.17     11.94 o 
   4   7   8      217.40      220.77      7.54 o 
   5   7   8      614.63      691.83     17.45 o 
   6   7   8      426.52      391.82     10.04 o 
   7   7   8      185.80      253.29     12.77 o 
   8   7   8       18.49       23.98      8.08 o 
  -8   8   8       98.53       76.42      7.96 o 
  -7   8   8      392.64      429.07     10.53 o 
  -6   8   8      255.28      267.17      8.58 o 
  -5   8   8       50.45       74.72      4.01 o 
  -4   8   8     1673.82     1791.41     30.74 o 
  -3   8   8      141.83      168.88      6.89 o 
  -2   8   8      136.83      123.42      4.33 o 
  -1   8   8       29.85       31.60      2.89 o 
   0   8   8     3594.38     3531.91     39.28 o 
   1   8   8      144.58      153.32      5.52 o 
   2   8   8      141.02      146.83      7.15 o 
   3   8   8      346.57      369.55     13.82 o 
   4   8   8      391.54      357.06     10.71 o 
   5   8   8       50.34       32.79      4.75 o 
   6   8   8      183.35      163.49      7.46 o 
   7   8   8        8.12        2.08     10.26 o 
   8   8   8        0.00       -0.59      7.68 o 
  -8   9   8        9.83       -4.31      6.49 o 
  -7   9   8      164.93      171.56      8.45 o 
  -6   9   8       61.29       48.37      5.05 o 
  -5   9   8        4.47        1.17      4.42 o 
  -4   9   8      812.74      861.31     15.88 o 
  -3   9   8     2303.46     2332.90     36.09 o 
  -2   9   8       11.32        8.00      2.54 o 
  -1   9   8      107.56      122.47      6.58 o 
   0   9   8       74.44       80.59      3.94 o 
   1   9   8      337.72      331.55      8.72 o 
   2   9   8     2962.83     3089.15     42.17 o 
   3   9   8      225.81      258.63      8.46 o 
   4   9   8     2135.06     2118.47     30.39 o 
   5   9   8      874.40      805.70     16.34 o 
   6   9   8        0.13       -1.14      5.74 o 
   7   9   8      210.47      236.81     14.83 o 
   8   9   8       19.64       17.54     13.98 o 
  -8  10   8        5.19       -6.28      6.28 o 
  -7  10   8        0.68       -4.57      4.57 o 
  -6  10   8        0.04       -4.55      4.55 o 
  -5  10   8      522.10      515.55     13.17 o 
  -4  10   8       23.71       10.02      4.12 o 
  -3  10   8      287.41      272.51      9.49 o 
  -2  10   8        1.07       -2.13      2.56 o 
  -1  10   8     1273.30     1260.86     17.20 o 
   0  10   8      733.55      671.94     13.36 o 
   1  10   8       38.77       40.05      4.11 o 
   2  10   8      405.50      387.04     10.57 o 
   3  10   8      398.89      421.74      9.01 o 
   4  10   8      678.69      715.15     16.42 o 
   5  10   8      162.02      155.99      8.00 o 
   6  10   8        8.14        1.33      4.77 o 
   7  10   8       73.69       52.65      9.66 o 
   8  10   8       97.06      100.47     11.27 o 
  -7  11   8       44.81       37.25      5.99 o 
  -6  11   8      313.23      256.36     10.22 o 
  -5  11   8      150.41      159.06      9.64 o 
  -4  11   8       26.08       20.80      4.91 o 
  -3  11   8      250.33      252.21     10.71 o 
  -2  11   8      557.75      553.98     13.42 o 
  -1  11   8      102.16      107.67      5.41 o 
   0  11   8      212.95      226.49      7.95 o 
   1  11   8     1434.63     1399.41     19.09 o 
   2  11   8      262.95      286.29     10.42 o 
   3  11   8       25.87       31.53     13.57 o 
   4  11   8      135.05      132.67     10.01 o 
   5  11   8       53.27       63.66      8.01 o 
   6  11   8        0.44       -3.94      5.51 o 
   7  11   8       85.42       45.82     10.44 o 
  -7  12   8        0.66       -3.05      5.38 o 
  -6  12   8      112.76      111.50      8.50 o 
  -5  12   8        4.81        0.82      4.86 o 
  -4  12   8      371.59      333.88     11.21 o 
  -3  12   8       92.91       92.16      7.39 o 
  -2  12   8      636.33      636.61     14.41 o 
  -1  12   8      438.03      419.95     12.06 o 
   0  12   8        0.40        3.00      5.65 o 
   1  12   8     1584.39     1576.43     32.06 o 
   2  12   8        0.17       -5.71      5.71 o 
   3  12   8      215.35      214.38     10.01 o 
   4  12   8      152.79      146.14     10.51 o 
   5  12   8      159.69      143.93     13.59 o 
   6  12   8       37.83       39.64      7.95 o 
   7  12   8        3.63       -3.74      8.44 o 
  -7  13   8       43.35       41.17      8.43 o 
  -6  13   8       81.07       79.64      7.52 o 
  -5  13   8       75.80       55.61      6.67 o 
  -4  13   8       49.78       41.08      6.09 o 
  -3  13   8      401.56      370.89     13.51 o 
  -2  13   8       71.58       56.43      7.05 o 
  -1  13   8      215.71      182.57      9.74 o 
   0  13   8      518.70      541.16     14.33 o 
   1  13   8      975.14      964.34     20.12 o 
   2  13   8       28.14       21.50      5.75 o 
   3  13   8       40.03       66.95      6.95 o 
   4  13   8      229.81      225.89     18.57 o 
   5  13   8      156.86      158.85      9.58 o 
   6  13   8       23.14       42.23     15.69 o 
  -6  14   8       53.63       64.81      8.75 o 
  -5  14   8        0.77        2.88      5.66 o 
  -4  14   8        1.30       -4.65      4.65 o 
  -3  14   8       84.10       65.88      7.74 o 
  -2  14   8     1287.03     1316.86     28.46 o 
  -1  14   8      177.33      163.83      9.78 o 
   0  14   8      157.70      155.85     10.97 o 
   1  14   8        0.10        4.77      6.40 o 
   2  14   8      298.21      309.94     19.43 o 
   3  14   8      128.52      145.86     10.25 o 
   4  14   8        6.51       -4.53      6.04 o 
   5  14   8        6.98        6.76      9.46 o 
   6  14   8       94.99      100.72     18.91 o 
  -5  15   8        1.39       -3.97      5.82 o 
  -4  15   8      108.54      124.99      8.39 o 
  -3  15   8       32.12       35.09      7.24 o 
  -2  15   8        0.00       -5.51      5.51 o 
  -1  15   8        4.16       -4.17      6.63 o 
   0  15   8       70.43       68.12     10.92 o 
   1  15   8       10.80       14.88      8.56 o 
   2  15   8      241.34      279.08     16.79 o 
   3  15   8      199.75      239.78     12.93 o 
   4  15   8      119.27      112.93     10.10 o 
   5  15   8        5.98      -12.80     13.94 o 
  -4  16   8       44.27       58.65      7.56 o 
  -3  16   8        0.22       -0.27      7.18 o 
  -2  16   8       24.79       16.31      8.81 o 
  -1  16   8       70.91       76.76     11.30 o 
   0  16   8      290.53      342.37     19.02 o 
   1  16   8       30.29       38.20      9.78 o 
   2  16   8        0.02        4.09      8.10 o 
   3  16   8      633.98      628.30     21.42 o 
   4  16   8      125.44      145.37     16.01 o 
  -3  17   8      198.19      218.48     14.36 o 
  -2  17   8        9.15       -2.38      8.40 o 
  -1  17   8       40.60       17.23      9.90 o 
   0  17   8        1.03        9.64     13.13 o 
   1  17   8       36.78       22.27      9.30 o 
   2  17   8      152.34      134.10     17.68 o 
   3  17   8        1.49        5.73      8.98 o 
  -2  18   8        2.08        4.88      9.63 o 
  -1  18   8        0.45       -8.53      8.53 o 
   0  18   8      151.73      158.48     14.93 o 
   1  18   8        1.41       -0.41      9.46 o 
   2  18   8      133.06      127.06     13.81 o 
  -9   1   9       12.70       -4.39     14.02 o 
  -8   1   9      111.61      173.35     10.57 o 
  -7   1   9      620.96      697.50     12.45 o 
  -6   1   9      541.66      495.87     12.88 o 
  -5   1   9       84.24       85.12      3.33 o 
  -4   1   9      370.29      319.04      5.22 o 
  -3   1   9     2695.36     2829.93     29.36 o 
  -2   1   9     2935.32     2720.53     32.29 o 
  -1   1   9     1130.20     1016.97     12.79 o 
   0   1   9     3484.53     3503.30     34.63 o 
   1   1   9     4147.92     4360.73     43.97 o 
   2   1   9     3922.28     3786.14     35.80 o 
   3   1   9       14.43       42.22      2.16 o 
   4   1   9      390.21      357.79      7.20 o 
   5   1   9     2045.17     2148.74     27.40 o 
   6   1   9      962.75      917.49     30.67 o 
   7   1   9     1058.92     1014.09     29.61 o 
   8   1   9       38.51       35.76      8.27 o 
   9   1   9        0.58       -8.86      8.86 o 
  -9   2   9       76.61       59.99      4.95 o 
  -8   2   9       94.47       89.72      5.18 o 
  -7   2   9      187.76      216.56      7.42 o 
  -6   2   9      109.30      100.18      4.50 o 
  -5   2   9        0.64       -1.78      2.16 o 
  -4   2   9     1306.13     1140.04     14.22 o 
  -3   2   9        9.52        7.46      1.78 o 
  -2   2   9     3521.86     3488.96     35.84 o 
  -1   2   9     6985.78     6833.02     77.50 o 
   0   2   9       58.58       37.62      2.32 o 
   1   2   9     2842.55     3042.99     38.01 o 
   2   2   9     6196.43     6734.95     61.76 o 
   3   2   9     1509.79     1633.63     17.83 o 
   4   2   9     1348.97     1292.85     17.86 o 
   5   2   9      245.56      263.34      7.48 o 
   6   2   9      224.78      174.59      9.00 o 
   7   2   9      164.29      165.99     13.82 o 
   8   2   9       32.22       27.25      7.75 o 
   9   2   9       15.23       17.63     10.29 o 
  -9   3   9        2.67        2.39      4.03 o 
  -8   3   9      197.77      188.93      7.40 o 
  -7   3   9      369.29      323.09      9.31 o 
  -6   3   9       46.20       32.66      3.88 o 
  -5   3   9      260.75      253.73      5.97 o 
  -4   3   9      322.76      311.04      5.78 o 
  -3   3   9        2.35        1.24      1.74 o 
  -2   3   9     4237.07     4278.89     49.45 o 
  -1   3   9      740.39      789.33     12.18 o 
   0   3   9      542.53      631.76     10.93 o 
   1   3   9       35.97       24.27      2.15 o 
   2   3   9     1728.56     2108.37     21.00 o 
   3   3   9      383.94      351.87      6.13 o 
   4   3   9     2627.80     2527.36     31.62 o 
   5   3   9      594.29      584.89     10.34 o 
   6   3   9     1481.18     1526.93     20.98 o 
   7   3   9        2.07       18.29      6.31 o 
   8   3   9        1.68       11.21      7.39 o 
  -9   4   9       20.43       21.43      4.32 o 
  -8   4   9        2.67       -0.83      3.85 o 
  -7   4   9      536.29      561.95     13.11 o 
  -6   4   9       73.96       89.36      4.57 o 
  -5   4   9      216.21      206.90      5.42 o 
  -4   4   9      443.75      443.27      7.25 o 
  -3   4   9      688.05      689.50      9.09 o 
  -2   4   9     2806.87     2744.64     32.93 o 
  -1   4   9     2053.45     2008.65     26.85 o 
   0   4   9     4694.02     5015.69     51.10 o 
   1   4   9      759.55      731.45     13.89 o 
   2   4   9      706.69      870.65     11.20 o 
   3   4   9      254.15      265.00      5.76 o 
   4   4   9      729.65      824.23     13.68 o 
   5   4   9     1463.26     1377.39     19.36 o 
   6   4   9      309.16      301.09      8.43 o 
   7   4   9       43.60       62.81      9.60 o 
   8   4   9        0.26        0.81      9.43 o 
  -9   5   9        5.64       -0.96      4.37 o 
  -8   5   9       24.16       18.46      4.11 o 
  -7   5   9      367.54      325.40     10.13 o 
  -6   5   9      271.52      356.24      7.76 o 
  -5   5   9       84.87       98.05      4.72 o 
  -4   5   9      437.75      458.21      6.92 o 
  -3   5   9        0.13        5.95      2.02 o 
  -2   5   9     5205.19     5238.90     56.49 o 
  -1   5   9      791.94      819.46     12.02 o 
   0   5   9      231.34      207.42      6.57 o 
   1   5   9      161.41      171.64      6.20 o 
   2   5   9     4482.88     4451.97     48.94 o 
   3   5   9     1206.42     1186.28     15.82 o 
   4   5   9      103.05       89.22      4.01 o 
   5   5   9       17.22       22.88      3.30 o 
   6   5   9      325.37      318.73      9.93 o 
   7   5   9      139.38      171.56     19.47 o 
   8   5   9       22.31       27.92      8.84 o 
  -9   6   9       94.49       82.38      7.88 o 
  -8   6   9       35.96       35.20      4.69 o 
  -7   6   9      630.12      598.73     12.79 o 
  -6   6   9      950.08      853.17     13.98 o 
  -5   6   9      105.24       81.82      4.47 o 
  -4   6   9      121.98      119.91      3.85 o 
  -3   6   9     2417.02     2444.88     26.78 o 
  -2   6   9      509.40      497.40      8.36 o 
  -1   6   9      375.19      401.33      7.58 o 
   0   6   9     5190.57     5456.96     68.93 o 
   1   6   9       53.06       29.98      3.22 o 
   2   6   9      654.53      610.30     10.69 o 
   3   6   9       23.63       18.70      2.46 o 
   4   6   9     1538.37     1498.50     21.02 o 
   5   6   9      531.45      529.46      9.91 o 
   6   6   9        8.16        5.40      4.01 o 
   7   6   9        6.55        1.14      6.61 o 
   8   6   9       15.64       19.62     11.80 o 
  -9   7   9        6.47        9.25      5.67 o 
  -8   7   9        0.18        1.39      4.48 o 
  -7   7   9       16.30       17.67      4.07 o 
  -6   7   9        4.10       -3.24      3.54 o 
  -5   7   9       30.54       31.98      2.84 o 
  -4   7   9     2345.81     2234.52     26.74 o 
  -3   7   9      366.78      380.69      8.16 o 
  -2   7   9       32.39       40.69      5.53 o 
  -1   7   9      863.89      871.41     13.17 o 
   0   7   9      327.79      344.51      8.11 o 
   1   7   9      582.98      616.85     12.01 o 
   2   7   9       21.64       31.38      3.26 o 
   3   7   9      491.14      495.47     11.06 o 
   4   7   9       37.01       23.06      3.76 o 
   5   7   9      153.85      157.72      6.27 o 
   6   7   9        1.57       -4.08      4.08 o 
   7   7   9       43.52       49.45      9.02 o 
   8   7   9       53.42       53.04     13.65 o 
  -8   8   9       19.45        8.04      5.70 o 
  -7   8   9       91.85      107.44      5.86 o 
  -6   8   9      278.82      267.09      8.55 o 
  -5   8   9      895.18      862.55     13.93 o 
  -4   8   9      181.76      161.93      6.47 o 
  -3   8   9       65.06       62.65      5.08 o 
  -2   8   9      863.34      870.26     13.36 o 
  -1   8   9        2.23       -2.97      2.97 o 
   0   8   9        0.93        0.46      2.06 o 
   1   8   9     2748.40     2809.35     38.58 o 
   2   8   9      324.64      338.98      8.98 o 
   3   8   9      710.60      851.28     15.47 o 
   4   8   9      311.52      333.97     10.61 o 
   5   8   9      828.27      911.71     20.67 o 
   6   8   9       30.13       31.10      5.63 o 
   7   8   9       49.55       53.64      9.43 o 
   8   8   9       76.22      115.69     12.32 o 
  -8   9   9       11.29        4.56      6.07 o 
  -7   9   9       58.83       45.50      5.57 o 
  -6   9   9      391.81      384.10     11.51 o 
  -5   9   9       90.57      105.49      5.52 o 
  -4   9   9     2940.80     2825.81     39.16 o 
  -3   9   9      111.40      119.65      6.50 o 
  -2   9   9      225.25      197.48      5.80 o 
  -1   9   9       72.03       72.88      4.43 o 
   0   9   9      225.89      250.26      6.21 o 
   1   9   9     1163.05     1209.34     19.78 o 
   2   9   9      939.94      942.85     18.21 o 
   3   9   9        0.59       -0.37      3.71 o 
   4   9   9     2171.58     2320.36     50.33 o 
   5   9   9      489.70      548.46     15.45 o 
   6   9   9      260.48      241.39     12.07 o 
   7   9   9      211.24      228.42     19.08 o 
   8   9   9      180.92      232.44     22.99 o 
  -8  10   9      116.36      128.74      7.47 o 
  -7  10   9        0.12       -4.53      4.53 o 
  -6  10   9       70.99       63.01      6.47 o 
  -5  10   9      129.29      127.90      7.13 o 
  -4  10   9      575.88      609.77     14.40 o 
  -3  10   9      117.97      126.80      6.79 o 
  -2  10   9     1157.79     1135.93     17.11 o 
  -1  10   9      703.91      733.42     12.68 o 
   0  10   9      164.44      188.61      6.02 o 
   1  10   9        1.17        0.62      3.21 o 
   2  10   9      714.35      719.80     14.68 o 
   3  10   9      990.15     1117.79     21.37 o 
   4  10   9     1376.91     1332.98     31.73 o 
   5  10   9      343.72      310.64     13.97 o 
   6  10   9        0.25       -2.43      5.85 o 
   7  10   9        8.05       21.59      9.00 o 
  -7  11   9        6.57        3.65      5.13 o 
  -6  11   9        6.67       -6.28      6.28 o 
  -5  11   9      104.79      116.03      7.32 o 
  -4  11   9       38.78       46.99      5.65 o 
  -3  11   9        4.32       -2.86      7.64 o 
  -2  11   9       90.17      103.43      5.67 o 
  -1  11   9      866.91      882.42     18.08 o 
   0  11   9      596.08      617.51     13.31 o 
   1  11   9        1.94        7.10      4.21 o 
   2  11   9     1462.20     1478.17     28.70 o 
   3  11   9       18.63        9.42      6.63 o 
   4  11   9       10.30        9.04      8.15 o 
   5  11   9      343.37      364.11     15.44 o 
   6  11   9       72.41       81.47      8.69 o 
   7  11   9       12.46       21.99      9.62 o 
  -7  12   9        2.34        6.58      5.56 o 
  -6  12   9        0.08       -4.37      5.16 o 
  -5  12   9       27.42       35.02      5.83 o 
  -4  12   9      405.81      399.62     12.33 o 
  -3  12   9      229.74      211.51     12.18 o 
  -2  12   9       68.13       53.96      8.34 o 
  -1  12   9      713.05      679.26     14.38 o 
   0  12   9      509.83      505.55     12.29 o 
   1  12   9      180.26      168.51      7.37 o 
   2  12   9       20.31       16.48      6.79 o 
   3  12   9       86.95       82.57      7.18 o 
   4  12   9      378.74      377.20     15.93 o 
   5  12   9       99.70       98.68      9.54 o 
   6  12   9        4.24       -1.72      6.57 o 
   7  12   9       16.28       24.82     10.43 o 
  -6  13   9       11.23       -2.31      5.62 o 
  -5  13   9      182.87      149.17      8.57 o 
  -4  13   9      974.86      954.97     20.57 o 
  -3  13   9        0.27       -5.12      5.12 o 
  -2  13   9      250.03      254.72     11.27 o 
  -1  13   9      353.75      326.20     12.82 o 
   0  13   9      565.16      585.06     13.73 o 
   1  13   9      470.26      448.64     14.50 o 
   2  13   9      425.30      470.75     15.72 o 
   3  13   9       67.12       57.73      6.89 o 
   4  13   9        3.49        6.69      5.54 o 
   5  13   9      144.83      167.27     18.03 o 
   6  13   9       95.05       87.92     18.06 o 
  -6  14   9      202.65      207.42     10.49 o 
  -5  14   9       45.01       62.37     10.25 o 
  -4  14   9        0.58       -0.21      5.10 o 
  -3  14   9      157.00      140.23      9.59 o 
  -2  14   9       38.93       36.02      6.85 o 
  -1  14   9        8.57        8.07      5.69 o 
   0  14   9        9.04       17.19      9.73 o 
   1  14   9      346.60      339.77     15.36 o 
   2  14   9      164.82      164.79      9.64 o 
   3  14   9       18.90       32.52      7.74 o 
   4  14   9      477.20      469.53     15.52 o 
   5  14   9       59.35       65.57      7.71 o 
   6  14   9      181.52      201.87     23.65 o 
  -5  15   9        1.47        5.59      6.19 o 
  -4  15   9        0.02        2.56      5.58 o 
  -3  15   9       18.62       15.44      6.88 o 
  -2  15   9       79.59       72.12     11.94 o 
  -1  15   9      194.89      205.12     18.06 o 
   0  15   9      211.19      194.65     14.74 o 
   1  15   9      127.66      152.42     13.08 o 
   2  15   9      278.44      299.62     14.75 o 
   3  15   9        0.95       12.59      7.17 o 
   4  15   9       10.21       21.99      7.88 o 
   5  15   9       42.36       35.36     16.73 o 
  -4  16   9      108.31      145.21     15.95 o 
  -3  16   9        2.31        5.04      7.51 o 
  -2  16   9      109.21      129.89     12.04 o 
  -1  16   9       34.28       39.71     10.05 o 
   0  16   9      282.14      295.72     22.16 o 
   1  16   9      313.54      287.79     17.87 o 
   2  16   9       35.74       26.97      9.29 o 
   3  16   9       43.82       47.68     10.67 o 
   4  16   9        8.23        5.35     11.03 o 
  -3  17   9       12.02       20.66      9.23 o 
  -2  17   9       42.41       44.94     11.33 o 
  -1  17   9      105.08       84.90     13.30 o 
   0  17   9      162.60      193.17     41.95 o 
   1  17   9        1.32       13.60      9.41 o 
   2  17   9       93.53      100.01     12.50 o 
   3  17   9      139.23      164.49     19.81 o 
  -1  18   9        0.02        6.67      9.04 o 
   0  18   9       75.11       93.23     16.78 o 
   1  18   9       37.36       39.15     11.00 o 
  -9   0  10       26.56       22.26      7.77 o 
  -8   0  10        1.35       -1.13      4.92 o 
  -7   0  10      513.90      389.17     12.90 o 
  -6   0  10      139.61      154.18      8.04 o 
  -5   0  10     2607.19     2658.52     37.56 o 
  -4   0  10        9.43        7.29      2.34 o 
  -3   0  10      121.75      133.56      4.69 o 
  -2   0  10     1830.22     1991.10     32.48 o 
  -1   0  10     4761.51     5144.76     91.13 o 
   0   0  10    14320.94    13980.93    207.49 o 
   1   0  10     4559.07     4834.37     76.62 o 
   2   0  10    18516.00    19036.90    259.74 o 
   3   0  10        9.58        4.64      2.54 o 
   4   0  10      858.59      889.53     31.92 o 
   5   0  10     1261.80     1212.99     23.16 o 
   6   0  10       81.74      103.00      7.02 o 
   7   0  10     1407.22     1503.25     57.16 o 
   8   0  10       66.07       57.87     13.08 o 
  -9   1  10        1.53       -3.75      3.75 o 
  -8   1  10      155.29      179.85      6.53 o 
  -7   1  10       76.45       93.56      4.80 o 
  -6   1  10      380.88      393.50      8.87 o 
  -5   1  10      825.32      765.35      9.72 o 
  -4   1  10       34.81       48.08      2.34 o 
  -3   1  10      232.06      295.72      5.19 o 
  -2   1  10     5089.19     4810.76     55.37 o 
  -1   1  10     1118.48     1239.20     16.35 o 
   0   1  10      174.60      224.01      5.97 o 
   1   1  10     3671.72     3835.85     40.17 o 
   2   1  10     3585.39     3828.93     36.43 o 
   3   1  10       62.57       62.93      2.60 o 
   4   1  10      915.48      914.65     18.05 o 
   5   1  10      317.31      327.75      8.51 o 
   6   1  10       14.00       24.51      3.49 o 
   7   1  10        7.00        2.20     12.87 o 
   8   1  10        9.05       14.69      7.74 o 
  -9   2  10        8.24       -1.27      4.06 o 
  -8   2  10       71.83       70.98      8.33 o 
  -7   2  10      104.45       89.24      6.45 o 
  -6   2  10      469.50      432.50     13.12 o 
  -5   2  10       87.84       78.88      3.07 o 
  -4   2  10      822.33      808.01     11.04 o 
  -3   2  10       37.68       67.21      2.61 o 
  -2   2  10      547.54      605.69      8.82 o 
  -1   2  10     4260.49     4359.18     50.67 o 
   0   2  10        1.62       -1.55      1.55 o 
   1   2  10     4575.81     4704.47     48.70 o 
   2   2  10     2936.27     3235.02     31.28 o 
   3   2  10      611.67      647.12      9.38 o 
   4   2  10      156.34      163.15      5.33 o 
   5   2  10      306.24      321.20      7.61 o 
   6   2  10      310.42      274.13      7.41 o 
   7   2  10        8.56        1.99      7.27 o 
   8   2  10      131.21      169.39     22.47 o 
  -9   3  10       43.43       36.39      5.22 o 
  -8   3  10      113.58      140.23      6.65 o 
  -7   3  10       77.98       86.37      5.31 o 
  -6   3  10     1205.26     1224.17     16.93 o 
  -5   3  10      256.30      222.76      5.08 o 
  -4   3  10        0.09        2.00      1.98 o 
  -3   3  10      293.12      238.07      5.73 o 
  -2   3  10     2459.08     2354.10     28.71 o 
  -1   3  10      373.55      412.67      7.97 o 
   0   3  10     2018.15     2253.55     26.00 o 
   1   3  10      368.61      507.25      9.07 o 
   2   3  10     1451.62     1607.16     18.83 o 
   3   3  10     1393.22     1550.68     18.33 o 
   4   3  10       99.14       96.27      4.35 o 
   5   3  10      977.06     1022.88     20.56 o 
   6   3  10      111.13       92.70      6.01 o 
   7   3  10     2050.56     2139.74     44.50 o 
   8   3  10       25.18       17.92     11.57 o 
  -9   4  10      242.27      253.57     13.60 o 
  -8   4  10        3.34        8.17      4.34 o 
  -7   4  10        3.57        4.62      4.30 o 
  -6   4  10      117.02      149.60      4.71 o 
  -5   4  10     1809.98     1771.22     22.87 o 
  -4   4  10      336.83      292.79      5.82 o 
  -3   4  10     1776.19     1965.00     23.14 o 
  -2   4  10      500.66      500.12      8.64 o 
  -1   4  10     3204.77     3355.81     43.11 o 
   0   4  10    15878.23    16377.77    170.63 o 
   1   4  10     5344.80     5786.48     70.34 o 
   2   4  10      660.68      706.35      9.80 o 
   3   4  10     2823.05     2755.30     32.04 o 
   4   4  10        0.56       -1.72      3.66 o 
   5   4  10      186.09      223.03      6.81 o 
   6   4  10       91.04      105.54      6.32 o 
   7   4  10        6.70       15.63      6.37 o 
  -9   5  10        4.04        7.79      4.34 o 
  -8   5  10        2.05        9.26      4.00 o 
  -7   5  10      227.85      204.58     15.42 o 
  -6   5  10       55.23       50.38      3.83 o 
  -5   5  10        0.12        1.56      2.33 o 
  -4   5  10      106.77      126.47      3.52 o 
  -3   5  10      779.78      820.86     11.66 o 
  -2   5  10     2091.61     2026.53     26.44 o 
  -1   5  10      124.40      141.35      4.40 o 
   0   5  10      108.59      108.13      3.55 o 
   1   5  10     2717.26     2656.85     33.26 o 
   2   5  10      118.24      139.55      4.84 o 
   3   5  10       52.94       50.32      4.76 o 
   4   5  10      336.01      356.04      8.94 o 
   5   5  10      164.77      207.50      8.07 o 
   6   5  10      378.53      374.92     10.86 o 
   7   5  10       60.80       61.36      9.39 o 
   8   5  10        1.27       -5.40     11.04 o 
  -9   6  10       85.72       98.52      7.15 o 
  -8   6  10       43.90       48.74      5.15 o 
  -7   6  10      340.74      289.64      7.61 o 
  -6   6  10        1.17        6.82      3.56 o 
  -5   6  10     1798.88     1907.54     25.49 o 
  -4   6  10      493.83      511.26      9.03 o 
  -3   6  10        0.11       -1.56      2.27 o 
  -2   6  10     1320.07     1379.20     17.61 o 
  -1   6  10       68.97       85.66      3.44 o 
   0   6  10     2104.92     2203.21     32.33 o 
   1   6  10      688.04      605.10     11.66 o 
   2   6  10      788.22      859.61     22.56 o 
   3   6  10      137.11      132.74      4.30 o 
   4   6  10      745.40      704.46     25.65 o 
   5   6  10        0.01        2.08      3.57 o 
   6   6  10      673.45      673.65     18.67 o 
   7   6  10        5.22        2.42      9.67 o 
   8   6  10      129.91      101.81     16.54 o 
  -8   7  10       26.54       42.12      6.44 o 
  -7   7  10      791.05      767.82     15.73 o 
  -6   7  10      296.05      291.68      9.33 o 
  -5   7  10      129.84      107.95      4.40 o 
  -4   7  10       27.62       23.61      3.69 o 
  -3   7  10     3385.84     3319.65     41.88 o 
  -2   7  10     4274.10     4116.37     49.36 o 
  -1   7  10      426.96      398.80      9.07 o 
   0   7  10      432.73      342.27     10.46 o 
   1   7  10     4524.01     4604.22     62.66 o 
   2   7  10      255.66      236.31      8.16 o 
   3   7  10        8.98        5.86      3.79 o 
   4   7  10     1234.99     1274.27     20.87 o 
   5   7  10     1961.26     1911.83     40.41 o 
   6   7  10       13.34        0.98      4.33 o 
   7   7  10       21.52       12.18     10.43 o 
   8   7  10        5.64       -6.68     10.85 o 
  -8   8  10       55.63       67.21      7.47 o 
  -7   8  10        4.31       -0.35      4.60 o 
  -6   8  10       83.51       76.29      5.45 o 
  -5   8  10      163.63      145.49      7.61 o 
  -4   8  10      272.44      281.90      7.72 o 
  -3   8  10        7.90       -0.20      3.37 o 
  -2   8  10      465.62      478.00      9.72 o 
  -1   8  10       60.08       53.35      3.52 o 
   0   8  10     1842.04     1827.99     29.29 o 
   1   8  10      853.36      948.05     27.24 o 
   2   8  10      563.44      581.04     17.39 o 
   3   8  10      477.36      479.80     11.30 o 
   4   8  10      439.25      409.47     12.02 o 
   5   8  10        1.84       -4.42      4.42 o 
   6   8  10       34.22       40.71      5.99 o 
   7   8  10       35.51       21.78      8.79 o 
   8   8  10       10.71       -6.87     11.71 o 
  -8   9  10       33.93       31.15      7.18 o 
  -7   9  10       29.61       19.37      5.03 o 
  -6   9  10       46.33       40.04      5.69 o 
  -5   9  10      156.79      114.78      6.83 o 
  -4   9  10      788.57      778.46     15.16 o 
  -3   9  10     1443.50     1450.76     22.84 o 
  -2   9  10      192.95      179.32      6.39 o 
  -1   9  10      776.65      736.32     12.56 o 
   0   9  10     1581.38     1525.03     25.80 o 
   1   9  10       14.32       17.35      3.90 o 
   2   9  10     2068.56     2035.78     34.93 o 
   3   9  10      278.61      264.50     10.88 o 
   4   9  10      134.50      125.28     10.32 o 
   5   9  10      107.09      119.19      7.93 o 
   6   9  10        1.43       -5.61      5.61 o 
   7   9  10        7.26        1.03      8.12 o 
  -8  10  10      189.10      221.67      9.33 o 
  -7  10  10       25.60       21.85      5.55 o 
  -6  10  10      885.38      997.97     21.13 o 
  -5  10  10      440.71      429.22     12.41 o 
  -4  10  10       61.01       64.29      6.03 o 
  -3  10  10        7.72        0.91      4.72 o 
  -2  10  10      336.56      346.60      8.36 o 
  -1  10  10       44.18       47.24      5.72 o 
   0  10  10      466.78      416.81     11.47 o 
   1  10  10      944.86      940.17     17.04 o 
   2  10  10      388.18      371.05     11.77 o 
   3  10  10        5.42       -2.49      7.66 o 
   4  10  10      356.23      358.88     17.16 o 
   5  10  10       12.87        6.73      5.47 o 
   6  10  10       51.43       44.17      7.80 o 
   7  10  10       52.32       70.36     11.18 o 
  -7  11  10      187.52      181.14      8.96 o 
  -6  11  10      148.23      159.22      8.84 o 
  -5  11  10        0.47       -1.64      4.82 o 
  -4  11  10      369.93      364.33     11.66 o 
  -3  11  10        6.11       -0.80      5.84 o 
  -2  11  10      561.59      605.31     13.34 o 
  -1  11  10       11.63       15.12      5.11 o 
   0  11  10     1173.87     1201.00     25.22 o 
   1  11  10      392.72      373.73     10.41 o 
   2  11  10     3883.77     3743.70     62.22 o 
   3  11  10     1744.96     1756.24     39.57 o 
   4  11  10       41.54       35.60      7.54 o 
   5  11  10        1.06       -1.69      6.26 o 
   6  11  10      141.59      125.50     11.08 o 
   7  11  10       41.03       43.76     10.80 o 
  -7  12  10       63.70       73.88      7.48 o 
  -6  12  10        0.22        2.13      5.45 o 
  -5  12  10      331.56      384.54     12.64 o 
  -4  12  10      105.20      113.02      7.61 o 
  -3  12  10        9.19        6.11      5.60 o 
  -2  12  10        1.79       -1.37      5.08 o 
  -1  12  10      175.89      156.97      8.10 o 
   0  12  10      530.48      586.10     17.12 o 
   1  12  10      185.30      243.43      9.71 o 
   2  12  10      442.61      425.29     17.82 o 
   3  12  10        1.28       -4.46      6.21 o 
   4  12  10      197.00      179.52     24.03 o 
   5  12  10      189.69      179.80     11.78 o 
   6  12  10       11.64        1.16      7.10 o 
  -6  13  10       31.35       33.36      6.69 o 
  -5  13  10       81.12       71.21      7.12 o 
  -4  13  10      156.98      160.78      8.88 o 
  -3  13  10      704.91      665.53     18.53 o 
  -2  13  10        0.02       -5.29      5.29 o 
  -1  13  10      492.99      505.13     15.72 o 
   0  13  10       94.62       86.91      6.39 o 
   1  13  10       70.55       81.41      7.71 o 
   2  13  10       16.37        4.35      5.33 o 
   3  13  10        4.72       -3.51      5.37 o 
   4  13  10      420.60      449.93     15.97 o 
   5  13  10       33.84       34.93      8.29 o 
   6  13  10       33.70       33.99     10.70 o 
  -6  14  10       88.31      103.09      8.52 o 
  -5  14  10        0.05       -3.49      5.40 o 
  -4  14  10        6.64        8.89      5.99 o 
  -3  14  10        6.00       -1.59      6.10 o 
  -2  14  10       28.66       18.99      6.20 o 
  -1  14  10      152.79      165.01     11.48 o 
   0  14  10      224.12      240.07     19.93 o 
   1  14  10      327.49      388.37     15.65 o 
   2  14  10       21.55       21.64      6.22 o 
   3  14  10      111.35      105.53      8.60 o 
   4  14  10       45.27       39.98      7.04 o 
   5  14  10        2.73       -2.71      6.50 o 
  -5  15  10      356.99      409.49     14.29 o 
  -4  15  10      198.41      211.27     11.81 o 
  -3  15  10      163.40      182.18     11.02 o 
  -2  15  10      618.67      693.12     23.23 o 
  -1  15  10      585.76      512.57     19.41 o 
   0  15  10      394.91      389.71     20.39 o 
   1  15  10      181.97      150.88     13.50 o 
   2  15  10        3.11        2.88      7.78 o 
   3  15  10      203.57      231.07     11.65 o 
   4  15  10       13.14        5.96      6.65 o 
   5  15  10       30.01       25.97     16.97 o 
  -4  16  10      402.12      459.24     15.74 o 
  -3  16  10       31.04       26.59      8.74 o 
  -2  16  10       11.15        5.92      7.46 o 
  -1  16  10       25.06       30.03     10.15 o 
   0  16  10        0.05       -1.53     16.66 o 
   1  16  10      118.64      147.34     13.97 o 
   2  16  10       56.88       67.33     11.21 o 
   3  16  10        0.26        5.79      8.98 o 
   4  16  10       15.31        4.41     14.76 o 
  -3  17  10       71.30       65.72     12.91 o 
  -2  17  10      167.38      160.14     18.01 o 
  -1  17  10        6.67        0.41      8.98 o 
   0  17  10      165.56      130.84     13.69 o 
   1  17  10        1.18       -4.77      7.55 o 
   2  17  10       47.20       39.97     10.86 o 
  -9   1  11      147.03      138.73      7.00 o 
  -8   1  11        7.64       16.76      3.73 o 
  -7   1  11      259.38      310.98      8.32 o 
  -6   1  11     4112.09     4099.19     48.33 o 
  -5   1  11       26.32       27.01      2.72 o 
  -4   1  11     1870.38     1772.63     19.74 o 
  -3   1  11     5690.96     5456.73     54.95 o 
  -2   1  11     4718.77     5066.49     54.75 o 
  -1   1  11     1534.06     1539.33     19.99 o 
   0   1  11      875.44      833.52     11.00 o 
   1   1  11     4580.07     4619.42     48.05 o 
   2   1  11      567.73      541.52      8.55 o 
   3   1  11      879.53     1032.31     12.70 o 
   4   1  11     2270.83     2335.95     28.81 o 
   5   1  11       72.60       87.59      4.46 o 
   6   1  11      201.74      171.47      7.38 o 
   7   1  11      266.87      308.44     21.45 o 
  -9   2  11       13.44       20.00      4.78 o 
  -8   2  11      144.78      167.34      7.38 o 
  -7   2  11      247.08      295.00      9.81 o 
  -6   2  11      960.06      924.81     19.44 o 
  -5   2  11       14.25       10.13      2.22 o 
  -4   2  11      141.74      109.86      3.71 o 
  -3   2  11      396.91      447.58      7.48 o 
  -2   2  11      271.70      262.79      6.36 o 
  -1   2  11     1790.02     1790.49     22.79 o 
   0   2  11     3782.32     3459.31     36.67 o 
   1   2  11      720.79      717.23     12.73 o 
   2   2  11       70.15       72.39      3.25 o 
   3   2  11     1723.02     1604.38     19.01 o 
   4   2  11      444.40      457.89      9.17 o 
   5   2  11      195.65      185.15      7.22 o 
   6   2  11      843.72      762.12     16.48 o 
   7   2  11        9.56        7.05      7.75 o 
  -9   3  11       23.84       25.67      5.08 o 
  -8   3  11       21.09       30.61      4.74 o 
  -7   3  11        3.68        5.34      4.01 o 
  -6   3  11     1267.94     1155.47     17.64 o 
  -5   3  11        3.52       -2.35      2.35 o 
  -4   3  11      174.04      180.74      4.72 o 
  -3   3  11      163.67      189.22      5.38 o 
  -2   3  11     3303.02     3497.22     44.86 o 
  -1   3  11      552.72      430.52      8.59 o 
   0   3  11      196.65      244.61      9.48 o 
   1   3  11      505.52      576.40      9.41 o 
   2   3  11      920.83      863.81     13.37 o 
   3   3  11      341.87      319.52      6.88 o 
   4   3  11        6.85       13.05      2.94 o 
   5   3  11      428.82      409.71      9.36 o 
   6   3  11       69.15       68.14      5.81 o 
   7   3  11      314.76      335.97     14.24 o 
  -9   4  11       83.67      101.91      6.92 o 
  -8   4  11       48.87       55.65      5.51 o 
  -7   4  11      619.27      616.58     15.84 o 
  -6   4  11        4.25       -2.45      2.45 o 
  -5   4  11      170.99      181.01      5.03 o 
  -4   4  11       20.33       20.33      2.42 o 
  -3   4  11       57.12       46.67      2.81 o 
  -2   4  11      430.68      474.99      8.51 o 
  -1   4  11     3093.83     3129.35     40.72 o 
   0   4  11     9626.88    10353.83    116.76 o 
   1   4  11      566.09      719.47     11.87 o 
   2   4  11        5.69       14.73      2.27 o 
   3   4  11      145.93      132.73      4.84 o 
   4   4  11      199.52      190.33      6.77 o 
   5   4  11       28.75       20.70      3.59 o 
   6   4  11      591.30      565.38     13.62 o 
   7   4  11       76.78       69.73     15.71 o 
   8   4  11       40.76       25.31     12.56 o 
  -9   5  11       41.34       51.39      5.93 o 
  -8   5  11       23.11       33.20      5.34 o 
  -7   5  11      167.81      200.99      8.52 o 
  -6   5  11      125.52      144.72      6.29 o 
  -5   5  11      100.47      108.95      4.13 o 
  -4   5  11      134.45      156.08      4.10 o 
  -3   5  11      311.52      306.20      6.44 o 
  -2   5  11      124.71      111.83      4.77 o 
  -1   5  11        5.28        2.46      2.04 o 
   0   5  11        0.07       -1.29      1.92 o 
   1   5  11        0.34       -2.56      2.56 o 
   2   5  11     3624.97     3544.64     68.26 o 
   3   5  11        4.31        0.61      2.63 o 
   4   5  11      200.81      194.66      7.03 o 
   5   5  11     1038.79     1168.40     17.96 o 
   6   5  11       92.41       97.89      6.62 o 
   7   5  11        3.54        8.20      9.76 o 
   8   5  11        0.42       -9.29     10.62 o 
  -8   6  11       16.66       17.62      5.05 o 
  -7   6  11       15.54        8.23      4.14 o 
  -6   6  11       54.24       37.51      4.17 o 
  -5   6  11        3.13        2.86      3.66 o 
  -4   6  11      531.98      524.04      7.70 o 
  -3   6  11      756.63      797.73     13.10 o 
  -2   6  11     1434.68     1522.14     19.27 o 
  -1   6  11       28.67       25.23      2.63 o 
   0   6  11      258.90      227.30     11.20 o 
   1   6  11       84.19       90.68      4.79 o 
   2   6  11     2072.35     2148.56     34.11 o 
   3   6  11     2057.51     2115.82     25.60 o 
   4   6  11      320.47      359.79     10.67 o 
   5   6  11     2869.83     2806.26     66.94 o 
   6   6  11        4.06        2.45      4.80 o 
   7   6  11       34.52       26.54     11.47 o 
   8   6  11       17.82       21.76     12.66 o 
  -8   7  11       69.65       75.56      7.35 o 
  -7   7  11       14.32       16.33      3.98 o 
  -6   7  11        0.02       -1.47      3.57 o 
  -5   7  11      529.80      519.90      9.60 o 
  -4   7  11       23.09       11.70      2.80 o 
  -3   7  11       54.32       51.07      3.47 o 
  -2   7  11      878.80      836.76     12.45 o 
  -1   7  11      804.26      830.50     15.95 o 
   0   7  11     1207.47     1245.50     24.31 o 
   1   7  11       39.10       39.40      6.72 o 
   2   7  11      717.25      641.78     14.06 o 
   3   7  11        0.91       -3.07      4.00 o 
   4   7  11      148.99      147.51      7.24 o 
   5   7  11      349.02      332.94     12.24 o 
   6   7  11        0.29        5.01      5.62 o 
   7   7  11      124.71      160.16     18.34 o 
   8   7  11       73.91       99.16     17.16 o 
  -8   8  11       15.58        8.49      5.95 o 
  -7   8  11        9.54       14.09      4.65 o 
  -6   8  11       25.04       35.08      5.31 o 
  -5   8  11        2.45        3.86      4.08 o 
  -4   8  11       17.80       20.49      3.49 o 
  -3   8  11     1715.61     1712.06     21.43 o 
  -2   8  11      686.80      714.24     12.77 o 
  -1   8  11       48.82       40.57      3.52 o 
   0   8  11      282.70      236.26      9.40 o 
   1   8  11        0.21       -3.15      3.15 o 
   2   8  11        0.02       -3.07      3.07 o 
   3   8  11       70.07       76.69      7.32 o 
   4   8  11      524.25      566.01     15.06 o 
   5   8  11      112.96      114.30      7.64 o 
   6   8  11       69.92       54.29      7.60 o 
   7   8  11       10.88       15.78     11.61 o 
   8   8  11       11.30       -0.28     12.13 o 
  -8   9  11      286.67      314.26     13.92 o 
  -7   9  11        0.15        6.36      4.80 o 
  -6   9  11       38.68       16.59      5.30 o 
  -5   9  11       79.87       51.53      5.73 o 
  -4   9  11      392.88      433.55      9.89 o 
  -3   9  11      992.37     1029.33     14.70 o 
  -2   9  11      521.02      537.42     12.12 o 
  -1   9  11      425.21      417.54     10.12 o 
   0   9  11       66.31       50.49      4.91 o 
   1   9  11       84.12       65.00      6.95 o 
   2   9  11     2258.40     2300.52     36.98 o 
   3   9  11      442.00      456.28     12.57 o 
   4   9  11        0.92        3.38      6.23 o 
   5   9  11      197.22      176.16      9.26 o 
   6   9  11       24.53       21.44      6.59 o 
   7   9  11       31.40        9.48     12.32 o 
  -7  10  11        9.28        2.04      5.06 o 
  -6  10  11     1219.19     1228.37     23.82 o 
  -5  10  11       31.89       18.81      5.49 o 
  -4  10  11      418.61      440.64     12.08 o 
  -3  10  11      523.82      506.20     13.11 o 
  -2  10  11      420.90      471.27     10.63 o 
  -1  10  11      176.63      189.10      7.95 o 
   0  10  11       52.01       46.29      5.80 o 
   1  10  11        2.64       -3.93      5.78 o 
   2  10  11      467.10      449.01     14.34 o 
   3  10  11      788.20      810.79     23.09 o 
   4  10  11      370.86      407.47     15.99 o 
   5  10  11        0.64       -2.40      5.11 o 
   6  10  11      136.95      122.19     10.04 o 
   7  10  11       27.01       32.73     10.21 o 
  -7  11  11        0.72       -1.54      5.26 o 
  -6  11  11        0.43        6.77      5.44 o 
  -5  11  11        3.35        5.15      5.10 o 
  -4  11  11      214.91      179.62      8.62 o 
  -3  11  11      235.32      254.09     11.27 o 
  -2  11  11        1.84       -2.27      3.63 o 
  -1  11  11      977.85      968.70     19.58 o 
   0  11  11      192.81      183.16      8.15 o 
   1  11  11      592.27      572.76     15.73 o 
   2  11  11     1564.05     1483.85     34.93 o 
   3  11  11        0.38        3.26      6.18 o 
   4  11  11       18.31       12.57      9.77 o 
   5  11  11        3.75        2.21      8.52 o 
   6  11  11       34.01       37.66      8.04 o 
   7  11  11       18.76       20.37     10.20 o 
  -7  12  11      158.74      163.74      9.16 o 
  -6  12  11      238.04      233.54     10.42 o 
  -5  12  11      139.33      134.15     10.35 o 
  -4  12  11      595.81      579.28     15.35 o 
  -3  12  11      499.70      454.02     14.92 o 
  -2  12  11       54.88       57.17      6.20 o 
  -1  12  11     1271.83     1286.91     24.57 o 
   0  12  11      844.00      876.25     18.96 o 
   1  12  11       39.15       37.86      5.74 o 
   2  12  11       80.30       74.70      6.99 o 
   3  12  11       53.53       52.50      8.31 o 
   4  12  11      109.80      111.13      9.95 o 
   5  12  11       52.18       71.85      9.37 o 
   6  12  11       16.21       33.78      8.28 o 
  -6  13  11      519.26      573.73     16.31 o 
  -5  13  11       54.47       40.77      6.80 o 
  -4  13  11       10.08       13.36      5.67 o 
  -3  13  11      248.60      241.91     14.81 o 
  -2  13  11      712.23      772.72     20.22 o 
  -1  13  11       38.45       35.49      7.13 o 
   0  13  11       24.26       24.49      6.41 o 
   1  13  11        5.46        8.08      6.04 o 
   2  13  11      136.08      120.76      8.41 o 
   3  13  11        4.23       10.78      5.90 o 
   4  13  11        2.94        7.90      7.49 o 
   5  13  11        8.95       -2.35      7.23 o 
   6  13  11       48.24       39.42     10.87 o 
  -5  14  11      129.96      132.22      9.09 o 
  -4  14  11        6.06        6.82      5.59 o 
  -3  14  11      531.95      562.60     17.74 o 
  -2  14  11      276.77      268.67     17.13 o 
  -1  14  11      254.67      261.22     13.69 o 
   0  14  11       50.96       33.91     10.08 o 
   1  14  11      245.18      240.09     13.27 o 
   2  14  11       77.53       98.64      8.49 o 
   3  14  11       11.01        0.04      5.72 o 
   4  14  11       18.06       23.32      7.02 o 
   5  14  11      137.03      118.86      9.51 o 
  -5  15  11      259.93      284.78     12.28 o 
  -4  15  11      234.18      281.01     11.98 o 
  -3  15  11      229.73      232.08     15.06 o 
  -2  15  11      257.26      316.23     17.93 o 
  -1  15  11       61.32       61.33     22.85 o 
   0  15  11       86.07       96.35     12.58 o 
   1  15  11      107.59      122.60     36.14 o 
   2  15  11       38.10       58.40      8.63 o 
   3  15  11        2.53        4.80      6.10 o 
   4  15  11       10.48        8.27      6.67 o 
  -4  16  11        7.25        2.44      6.82 o 
  -3  16  11      177.57      208.23     34.29 o 
  -2  16  11       92.90       85.95     12.33 o 
  -1  16  11       85.71       74.62     11.95 o 
   0  16  11        0.15        6.97      8.51 o 
   1  16  11       66.02       61.47     11.28 o 
   2  16  11      137.76      127.75     13.74 o 
   3  16  11       15.20        0.42     22.73 o 
  -2  17  11      164.49      172.51     15.85 o 
  -1  17  11       46.03       76.11     24.79 o 
   0  17  11       81.35       88.01     31.14 o 
   1  17  11       17.31       25.24     10.34 o 
   2  17  11        2.63        6.61     22.51 o 
  -9   0  12        0.45       -6.85      6.85 o 
  -8   0  12       56.34       37.65      7.38 o 
  -7   0  12      688.64      609.41     17.21 o 
  -6   0  12      512.89      491.02     14.21 o 
  -5   0  12     2847.49     2846.44     40.66 o 
  -4   0  12        5.98        6.08      2.44 o 
  -3   0  12      237.33      208.32      6.16 o 
  -2   0  12      270.36      355.03      9.27 o 
  -1   0  12     9627.59     9748.14    169.55 o 
   0   0  12     1895.38     1920.98     37.94 o 
   1   0  12      402.76      435.33     11.30 o 
   2   0  12      116.88      182.32      7.54 o 
   3   0  12      607.18      664.55     15.02 o 
   4   0  12        0.34        2.47      4.47 o 
   5   0  12      981.75      966.50     20.42 o 
   6   0  12       31.10       31.94      7.84 o 
   7   0  12      237.01      258.99     23.13 o 
  -9   1  12        0.72        0.90      4.43 o 
  -8   1  12       13.79       11.50      3.77 o 
  -7   1  12      107.83      121.96      5.61 o 
  -6   1  12       23.60       41.89      3.69 o 
  -5   1  12      525.43      489.50      7.15 o 
  -4   1  12       37.66       42.40      2.31 o 
  -3   1  12       79.33      106.98      3.40 o 
  -2   1  12       91.14      175.08     10.05 o 
  -1   1  12       45.51       31.37      3.16 o 
   0   1  12     1017.15     1109.14     16.19 o 
   1   1  12      137.76       99.66      5.44 o 
   2   1  12      145.64      121.00      4.27 o 
   3   1  12      754.89      750.07     11.57 o 
   4   1  12       40.96       47.39      3.54 o 
   5   1  12       10.36        0.74      4.02 o 
   6   1  12      703.42      681.24     15.04 o 
   7   1  12      247.25      251.36     15.47 o 
  -9   2  12        2.21       -4.45      4.45 o 
  -8   2  12       34.77       34.99      4.34 o 
  -7   2  12      169.68      148.10      6.45 o 
  -6   2  12      201.83      215.79      6.24 o 
  -5   2  12        5.35        2.63      2.36 o 
  -4   2  12      315.89      337.90      6.02 o 
  -3   2  12      865.61      945.47     12.83 o 
  -2   2  12      232.74      179.88      5.42 o 
  -1   2  12     1547.25     1545.85     19.14 o 
   0   2  12      112.87      148.96      7.36 o 
   1   2  12        2.96       11.91      2.98 o 
   2   2  12      789.03      848.31     12.52 o 
   3   2  12     2094.10     2157.96     26.25 o 
   4   2  12      554.92      569.58     10.71 o 
   5   2  12       17.23       15.93      3.45 o 
   6   2  12      106.85      105.94      6.66 o 
   7   2  12       68.68       79.96     10.45 o 
  -9   3  12      315.89      303.27     16.25 o 
  -8   3  12       13.37       23.99      5.02 o 
  -7   3  12        5.69        1.11      3.51 o 
  -6   3  12      599.84      607.71     10.70 o 
  -5   3  12      832.46      855.51     12.27 o 
  -4   3  12       62.13       55.53      3.16 o 
  -3   3  12       61.04       52.17      3.25 o 
  -2   3  12      811.73      561.83     10.30 o 
  -1   3  12     1195.07     1287.35     17.56 o 
   0   3  12       15.98       33.48      5.34 o 
   1   3  12     3138.09     3347.11     38.34 o 
   2   3  12      111.92      156.98      7.41 o 
   3   3  12     1299.84     1463.46     20.44 o 
   4   3  12     1193.75     1208.45     23.05 o 
   5   3  12      275.02      289.34      7.93 o 
   6   3  12     1194.78     1228.33     22.61 o 
   7   3  12      102.95       78.87     15.17 o 
  -9   4  12        1.09       -0.56      4.76 o 
  -8   4  12        2.18        3.63      4.51 o 
  -7   4  12     1055.97      979.71     19.27 o 
  -6   4  12        0.02       -2.83      2.83 o 
  -5   4  12      466.59      449.29      8.30 o 
  -4   4  12     1822.58     1757.26     21.48 o 
  -3   4  12      576.40      649.62     10.02 o 
  -2   4  12     4521.25     4682.08     54.79 o 
  -1   4  12      392.31      279.13      6.95 o 
   0   4  12     1060.95     1165.77     17.61 o 
   1   4  12     1418.73     1454.70     22.75 o 
   2   4  12      153.79      187.79      8.73 o 
   3   4  12     1534.97     1544.54     21.50 o 
   4   4  12       88.86       98.72      5.79 o 
   5   4  12      159.67      172.96      6.29 o 
   6   4  12      814.99      798.35     17.15 o 
   7   4  12      133.86      110.58     16.02 o 
   8   4  12        4.27       13.41     12.09 o 
  -9   5  12       86.40       90.13      6.94 o 
  -8   5  12       69.16       65.37      6.23 o 
  -7   5  12       68.94       66.08      4.67 o 
  -6   5  12       20.23       29.57      4.10 o 
  -5   5  12     2248.51     2112.12     25.39 o 
  -4   5  12      744.12      694.40     10.69 o 
  -3   5  12      507.32      524.34      8.99 o 
  -2   5  12     1106.52     1154.99     16.51 o 
  -1   5  12     1108.73     1019.30     14.87 o 
   0   5  12      880.20      996.34     14.57 o 
   1   5  12       82.88       90.39      6.27 o 
   2   5  12      318.66      312.33      6.79 o 
   3   5  12      323.73      324.92      7.98 o 
   4   5  12        0.57       -3.67      3.67 o 
   5   5  12      949.39     1003.03     19.68 o 
   6   5  12       91.47       93.25      7.20 o 
   7   5  12      251.86      234.39     21.28 o 
   8   5  12        8.28       -0.62     11.94 o 
  -8   6  12       12.14       17.05      5.35 o 
  -7   6  12      252.46      276.08      7.86 o 
  -6   6  12        7.46        1.62      3.52 o 
  -5   6  12     1654.21     1685.11     21.13 o 
  -4   6  12      140.40      141.78      4.30 o 
  -3   6  12        0.40       -2.33      2.33 o 
  -2   6  12      434.46      427.53      8.53 o 
  -1   6  12      261.74      267.63      6.61 o 
   0   6  12       63.34       56.96      3.52 o 
   1   6  12      144.40      145.07      6.83 o 
   2   6  12      111.23       91.56      7.91 o 
   3   6  12      404.17      383.16      7.52 o 
   4   6  12       19.21       16.27      4.59 o 
   5   6  12      305.26      258.30     11.01 o 
   6   6  12       51.73       58.05      7.25 o 
   7   6  12       21.50       14.69     12.23 o 
   8   6  12       84.13       77.73     16.64 o 
  -8   7  12       83.88      129.11      8.07 o 
  -7   7  12      709.51      761.03     15.07 o 
  -6   7  12       11.72        8.18      3.86 o 
  -5   7  12     2204.61     2251.43     30.04 o 
  -4   7  12     1742.97     1788.12     21.59 o 
  -3   7  12      373.08      402.12      8.10 o 
  -2   7  12      430.31      470.08      8.70 o 
  -1   7  12      479.28      475.25     11.88 o 
   0   7  12       46.66       34.74      4.97 o 
   1   7  12       26.43       32.01      6.04 o 
   2   7  12      443.25      428.32     15.32 o 
   3   7  12       24.86       37.61      4.38 o 
   4   7  12      150.23      128.85      7.82 o 
   5   7  12       12.64       12.59      6.29 o 
   6   7  12      286.82      265.99     14.07 o 
   7   7  12      159.25      121.34     17.35 o 
   8   7  12       28.96       28.01     13.79 o 
  -8   8  12        0.05       -0.90      5.66 o 
  -7   8  12       17.61       16.46      4.90 o 
  -6   8  12        3.64        4.34      4.23 o 
  -5   8  12        2.01        9.41      3.91 o 
  -4   8  12       66.01       82.78      5.74 o 
  -3   8  12       18.87       10.91      2.86 o 
  -2   8  12      262.11      245.56      8.12 o 
  -1   8  12     2227.30     2270.63     32.48 o 
   0   8  12      221.24      191.93      8.61 o 
   1   8  12       33.92       33.28      4.88 o 
   2   8  12      365.10      357.01     19.48 o 
   3   8  12      118.28      141.12      6.44 o 
   4   8  12      318.33      314.02     14.62 o 
   5   8  12       35.80       30.18      6.83 o 
   6   8  12        0.10       22.46      9.12 o 
   7   8  12       45.83       81.86     15.55 o 
   8   8  12        1.39        3.74     12.99 o 
  -8   9  12      112.91      123.90      9.50 o 
  -7   9  12      111.14      139.84      7.77 o 
  -6   9  12        4.73        4.86      5.03 o 
  -5   9  12      196.52      189.33      8.48 o 
  -4   9  12      358.96      416.91      9.66 o 
  -3   9  12       12.49        5.52      2.86 o 
  -2   9  12      784.53      762.85     13.17 o 
  -1   9  12       28.70       21.45      4.01 o 
   0   9  12      695.67      741.61     15.91 o 
   1   9  12      738.41      710.43     17.65 o 
   2   9  12      872.28      923.69     31.95 o 
   3   9  12      192.82      171.06     12.75 o 
   4   9  12      923.60      867.69     30.52 o 
   5   9  12        7.38        5.82      5.91 o 
   6   9  12      103.74       90.91     10.89 o 
   7   9  12        3.89       30.71     13.41 o 
  -7  10  12       20.17       13.46      5.62 o 
  -6  10  12       16.12       23.00      6.04 o 
  -5  10  12       51.58       59.10      6.30 o 
  -4  10  12       33.17       45.56      5.88 o 
  -3  10  12       12.58        9.18      4.75 o 
  -2  10  12     1097.64     1123.65     24.82 o 
  -1  10  12      349.70      349.97     10.82 o 
   0  10  12      174.26      151.67      7.34 o 
   1  10  12      150.27      115.17      7.85 o 
   2  10  12      791.69      754.77     41.19 o 
   3  10  12       33.95       25.53     16.12 o 
   4  10  12       26.13       19.52      7.19 o 
   5  10  12      128.65      146.34      9.14 o 
   6  10  12      307.52      300.67     17.51 o 
   7  10  12       52.76       45.31     15.31 o 
  -7  11  12       20.19        2.46      5.40 o 
  -6  11  12        8.75        8.74      5.61 o 
  -5  11  12       23.19        9.93      5.30 o 
  -4  11  12        2.78       -2.70      4.64 o 
  -3  11  12       96.64       80.46      6.69 o 
  -2  11  12      548.61      529.84     14.10 o 
  -1  11  12      353.65      388.80     11.97 o 
   0  11  12      193.38      186.32      8.50 o 
   1  11  12       24.41       19.41      5.15 o 
   2  11  12      138.70      136.05     16.54 o 
   3  11  12      323.07      337.35     15.29 o 
   4  11  12       36.64       24.62      7.36 o 
   5  11  12        1.80        1.58      5.58 o 
   6  11  12       51.86       50.67      8.94 o 
  -6  12  12       69.13       72.26      7.52 o 
  -5  12  12       27.08       23.09      6.23 o 
  -4  12  12        9.75       -1.06      5.07 o 
  -3  12  12      222.34      259.37     11.65 o 
  -2  12  12        7.70       12.79      5.34 o 
  -1  12  12        0.69       -4.70      4.70 o 
   0  12  12     1811.74     1759.97     30.93 o 
   1  12  12     1247.68     1200.60     40.82 o 
   2  12  12        0.75        2.50      5.38 o 
   3  12  12        0.44       -7.23      7.23 o 
   4  12  12       93.03      106.15      9.93 o 
   5  12  12      182.22      201.27     12.98 o 
   6  12  12        3.51       -3.70      8.87 o 
  -6  13  12       99.05      108.24      8.76 o 
  -5  13  12        9.96       20.41      6.20 o 
  -4  13  12      143.80      103.98      7.99 o 
  -3  13  12        4.41       -2.39      5.79 o 
  -2  13  12        2.04       -5.49      5.69 o 
  -1  13  12        7.35        6.58      4.98 o 
   0  13  12      118.94      117.22      8.86 o 
   1  13  12       50.82       44.26      9.52 o 
   2  13  12       30.79       29.56      6.21 o 
   3  13  12      320.04      318.66     20.23 o 
   4  13  12       80.09       86.61     10.01 o 
   5  13  12       33.11       31.25     10.12 o 
  -5  14  12      111.68      113.67      8.68 o 
  -4  14  12       10.43       -0.35      5.55 o 
  -3  14  12      100.63      104.66      9.16 o 
  -2  14  12       81.53       79.57      8.45 o 
  -1  14  12       39.72       32.90      6.90 o 
   0  14  12        7.28       -2.26      7.66 o 
   1  14  12      738.95      819.21     24.82 o 
   2  14  12      189.53      175.92     11.82 o 
   3  14  12       13.25       10.23      6.08 o 
   4  14  12      337.20      412.40     15.49 o 
   5  14  12        0.84       -5.89      5.89 o 
  -4  15  12       34.38       34.73      7.17 o 
  -3  15  12        1.82        2.95      7.25 o 
  -2  15  12      105.46      110.73     10.89 o 
  -1  15  12       43.41       61.62     10.91 o 
   0  15  12       63.28       74.56     14.20 o 
   1  15  12       90.07      100.67     10.16 o 
   2  15  12        4.56       15.95      7.39 o 
   3  15  12        0.56        1.09      6.77 o 
   4  15  12        8.79        9.97      6.98 o 
  -3  16  12       98.01       98.25     11.40 o 
  -2  16  12        9.30        1.02      8.91 o 
  -1  16  12        0.26       -8.43     13.51 o 
   0  16  12        1.53        5.18      8.28 o 
   1  16  12      110.82       90.88     19.67 o 
   2  16  12       64.04       66.54     14.65 o 
   3  16  12        1.20        1.11      7.51 o 
  -2  17  12      115.19      133.60     15.16 o 
  -1  17  12      164.93      193.20     16.90 o 
   0  17  12        6.20        8.60      9.36 o 
   1  17  12        2.29       -5.63      9.67 o 
  -9   1  13       60.36       71.16      6.30 o 
  -8   1  13      139.73      175.62      6.90 o 
  -7   1  13        0.04       -3.37      3.37 o 
  -6   1  13     1178.22     1136.35     14.20 o 
  -5   1  13       63.20       46.66      2.81 o 
  -4   1  13      111.69      143.64      3.88 o 
  -3   1  13       25.21       22.54      2.25 o 
  -2   1  13      584.08      532.17      8.71 o 
  -1   1  13      234.11      242.51      5.94 o 
   0   1  13       15.08        9.85      3.23 o 
   1   1  13     3089.69     3017.55     37.49 o 
   2   1  13     1143.71     1217.22     16.65 o 
   3   1  13      265.27      259.87      6.58 o 
   4   1  13        3.43        6.30      3.49 o 
   5   1  13        6.38       -0.78      3.26 o 
   6   1  13       16.16       13.37      4.87 o 
  -9   2  13        0.04       -1.03      4.79 o 
  -8   2  13       36.09       15.96      4.82 o 
  -7   2  13       73.36       55.22      4.72 o 
  -6   2  13      150.78      181.75      7.78 o 
  -5   2  13     1646.70     1589.24     19.96 o 
  -4   2  13      123.85      118.93      3.81 o 
  -3   2  13      229.45      197.49      5.13 o 
  -2   2  13      144.34      142.90      4.70 o 
  -1   2  13     1935.59     2056.14     24.62 o 
   0   2  13     4743.15     4671.17     55.65 o 
   1   2  13       29.63       40.52      3.04 o 
   2   2  13     2911.02     3000.20     49.20 o 
   3   2  13      795.32      786.90     12.30 o 
   4   2  13       11.82        8.07      3.92 o 
   5   2  13      302.13      280.50      7.97 o 
   6   2  13      244.78      285.22     10.00 o 
   7   2  13       11.95       -3.60     10.62 o 
  -9   3  13        1.54       -2.96      4.80 o 
  -8   3  13       81.17       69.05      6.12 o 
  -7   3  13        2.23        3.67      3.83 o 
  -6   3  13      683.82      747.47     11.40 o 
  -5   3  13     1775.30     1683.52     21.04 o 
  -4   3  13      585.81      565.49     10.41 o 
  -3   3  13      439.33      394.23      8.12 o 
  -2   3  13      201.22      188.93      6.00 o 
  -1   3  13      809.22      835.78     12.82 o 
   0   3  13      933.08     1028.79     14.10 o 
   1   3  13        6.33        2.92      2.38 o 
   2   3  13     3946.28     4001.74     57.34 o 
   3   3  13      144.17      149.54      7.36 o 
   4   3  13        4.42        0.11      3.59 o 
   5   3  13      121.88      105.75      7.74 o 
   6   3  13      220.69      281.06     17.04 o 
   7   3  13      406.03      461.38     29.96 o 
  -8   4  13       45.51       35.89      5.50 o 
  -7   4  13      124.22      108.09      6.99 o 
  -6   4  13      282.94      312.80      7.66 o 
  -5   4  13     1999.29     1938.35     23.73 o 
  -4   4  13      314.37      336.28      7.11 o 
  -3   4  13      404.73      417.60      7.91 o 
  -2   4  13      767.69      749.46     13.08 o 
  -1   4  13      470.39      465.20      9.42 o 
   0   4  13      752.88      802.28     13.47 o 
   1   4  13      833.99      854.82     13.88 o 
   2   4  13      655.48      731.39     13.80 o 
   3   4  13      349.70      336.01      8.25 o 
   4   4  13        0.24       -2.75      3.62 o 
   5   4  13        1.19       -5.51      5.51 o 
   6   4  13       37.03       39.93      6.75 o 
   7   4  13      434.35      484.08     30.62 o 
   8   4  13        2.15       14.03     12.80 o 
  -8   5  13       33.23       15.17      5.13 o 
  -7   5  13      104.48      115.80      5.65 o 
  -6   5  13      618.14      550.90     10.91 o 
  -5   5  13      597.86      582.96     14.35 o 
  -4   5  13       24.00       23.14      2.91 o 
  -3   5  13     2076.76     2058.59     25.06 o 
  -2   5  13       18.54        3.64      2.57 o 
  -1   5  13       45.27       39.84      3.48 o 
   0   5  13       63.55       74.23      5.08 o 
   1   5  13      778.97      785.88     15.56 o 
   2   5  13     1210.96     1250.13     19.16 o 
   3   5  13      263.29      261.00      7.39 o 
   4   5  13       20.43       16.25      4.43 o 
   5   5  13     1044.55     1049.17     22.92 o 
   6   5  13      128.76      117.90      9.07 o 
   7   5  13       85.77       47.02     13.79 o 
   8   5  13      270.70      286.67     24.93 o 
  -8   6  13        8.70       -1.21      4.95 o 
  -7   6  13      362.57      342.48      8.83 o 
  -6   6  13       37.78       35.48      4.67 o 
  -5   6  13      381.91      405.82      8.02 o 
  -4   6  13       20.54       25.64      2.96 o 
  -3   6  13       39.37       27.87      3.18 o 
  -2   6  13       13.82       17.16      2.80 o 
  -1   6  13     1955.06     2056.60     26.82 o 
   0   6  13     2745.95     2493.75     37.08 o 
   1   6  13      231.53      233.87     11.99 o 
   2   6  13      629.09      633.22     14.17 o 
   3   6  13      229.55      193.37      5.33 o 
   4   6  13       33.43       26.17      5.05 o 
   5   6  13      122.22      146.62      9.82 o 
   6   6  13       17.46       21.71      6.55 o 
   7   6  13       10.08       17.92     11.75 o 
   8   6  13       14.96       12.51     14.03 o 
  -8   7  13        7.69        4.45      5.38 o 
  -7   7  13        5.57        1.81      4.18 o 
  -6   7  13       21.96        9.44      4.43 o 
  -5   7  13       64.66       80.38      4.98 o 
  -4   7  13        1.66        1.18      2.19 o 
  -3   7  13        2.22       -2.64      2.64 o 
  -2   7  13       13.88       13.90      2.88 o 
  -1   7  13       95.03      123.68      4.85 o 
   0   7  13        0.09       -4.28      4.28 o 
   1   7  13       39.19       46.94      5.24 o 
   2   7  13       14.77        3.77      2.83 o 
   3   7  13      260.22      241.55      9.85 o 
   4   7  13     1297.97     1215.92     29.61 o 
   5   7  13       18.29       13.33      6.29 o 
   6   7  13       27.78       31.10      6.89 o 
   7   7  13       20.22       19.20     12.28 o 
   8   7  13      102.22       98.40     18.11 o 
  -8   8  13       10.52        8.53      8.59 o 
  -7   8  13        6.76        3.84      4.36 o 
  -6   8  13      500.64      385.63     10.84 o 
  -5   8  13      129.43      147.70      6.96 o 
  -4   8  13       16.90       10.65      3.32 o 
  -3   8  13      204.01      154.32      7.47 o 
  -2   8  13     1432.13     1317.19     21.45 o 
  -1   8  13      344.08      375.78      9.81 o 
   0   8  13      784.08      754.10     18.03 o 
   1   8  13      149.45      133.96      9.35 o 
   2   8  13       42.02       44.53      5.75 o 
   3   8  13      180.81      177.91     12.96 o 
   4   8  13      372.04      406.24     15.62 o 
   5   8  13       36.09       28.61      7.22 o 
   6   8  13       83.99       90.23     11.00 o 
   7   8  13       47.68       -8.67     11.14 o 
  -7   9  13        5.27        8.22      5.21 o 
  -6   9  13      622.57      664.88     16.20 o 
  -5   9  13      491.17      525.41     14.02 o 
  -4   9  13        6.49        1.22      3.55 o 
  -3   9  13      551.23      561.50     11.70 o 
  -2   9  13      310.02      301.07      8.71 o 
  -1   9  13      596.13      576.26     13.77 o 
   0   9  13      856.73      849.44     17.60 o 
   1   9  13       15.65        1.71      4.67 o 
   2   9  13     1202.45     1083.18     36.15 o 
   3   9  13      661.98      606.36     24.18 o 
   4   9  13      254.12      250.36     12.93 o 
   5   9  13      204.00      189.75     11.65 o 
   6   9  13       79.99      105.06     23.32 o 
   7   9  13      229.14      256.19     23.84 o 
  -7  10  13        9.57       -2.96      5.20 o 
  -6  10  13       94.42      112.88      7.89 o 
  -5  10  13        1.74       -4.73      4.73 o 
  -4  10  13       27.73       16.97      4.62 o 
  -3  10  13     1630.58     1573.83     27.86 o 
  -2  10  13      869.48      884.01     16.28 o 
  -1  10  13      453.70      447.49     12.45 o 
   0  10  13      781.80      838.05     17.91 o 
   1  10  13      142.62      132.00     14.00 o 
   2  10  13        2.59       -7.11      7.11 o 
   3  10  13        1.00        1.87      7.49 o 
   4  10  13      374.66      389.02     31.47 o 
   5  10  13       11.67       14.35      7.01 o 
   6  10  13        0.04       -1.12      7.77 o 
   7  10  13       64.71       71.86     17.49 o 
  -7  11  13        4.88        4.90      5.75 o 
  -6  11  13        3.72       -5.21      5.21 o 
  -5  11  13      123.39      110.23      7.83 o 
  -4  11  13       70.88       62.48      6.60 o 
  -3  11  13       28.14       27.76      5.53 o 
  -2  11  13        4.28       10.08      5.15 o 
  -1  11  13      414.26      409.90     13.39 o 
   0  11  13       89.64       84.08      6.86 o 
   1  11  13      122.84      103.36      7.78 o 
   2  11  13      385.19      383.68     23.68 o 
   3  11  13      232.63      251.49     30.31 o 
   4  11  13       73.40       76.06     10.86 o 
   5  11  13       33.78       49.73      8.48 o 
   6  11  13       58.40       59.47     13.48 o 
  -6  12  13        1.84        3.80      5.74 o 
  -5  12  13      265.49      295.63     11.72 o 
  -4  12  13       25.46        9.41      5.40 o 
  -3  12  13      228.63      255.86     10.43 o 
  -2  12  13      952.57     1012.43     21.20 o 
  -1  12  13      522.17      550.29     14.93 o 
   0  12  13      154.41      160.84     10.28 o 
   1  12  13       15.19       11.51      6.65 o 
   2  12  13       17.38        2.41      6.35 o 
   3  12  13       28.09       20.94     15.24 o 
   4  12  13       15.42        6.88     16.59 o 
   5  12  13       29.46       32.88      8.47 o 
   6  12  13       47.35       52.47     16.59 o 
  -6  13  13      138.09      112.65     10.95 o 
  -5  13  13      214.84      262.67     11.30 o 
  -4  13  13        0.43       -1.00      5.63 o 
  -3  13  13        9.87        4.53      6.30 o 
  -2  13  13        6.90        0.69      6.33 o 
  -1  13  13       34.75       34.05      7.79 o 
   0  13  13      223.84      227.13     12.71 o 
   1  13  13      131.61      132.18     10.35 o 
   2  13  13      100.84      110.86      9.61 o 
   3  13  13        9.92       12.23      6.76 o 
   4  13  13       46.17       52.20     13.98 o 
   5  13  13      313.69      349.80     30.88 o 
  -5  14  13       59.31       75.63      8.17 o 
  -4  14  13        1.30       10.11      6.15 o 
  -3  14  13       20.29       35.49      7.70 o 
  -2  14  13        5.35        2.15      6.86 o 
  -1  14  13       21.50       24.00      6.75 o 
   0  14  13       20.25       12.48      7.00 o 
   1  14  13       94.83      102.25     10.21 o 
   2  14  13        0.77        3.41      6.23 o 
   3  14  13       33.27       31.10      8.14 o 
   4  14  13      119.55      144.10     10.13 o 
  -4  15  13       87.61       85.50      8.46 o 
  -3  15  13        7.58        4.82      7.66 o 
  -2  15  13       12.14        0.90      7.46 o 
  -1  15  13       31.63       27.97      9.88 o 
   0  15  13       22.30       29.12      8.33 o 
   1  15  13       46.77       72.09     12.46 o 
   2  15  13       26.21       26.13      8.09 o 
   3  15  13       15.50       15.10      8.02 o 
   4  15  13       58.18       60.30      9.90 o 
  -3  16  13       83.70       80.66     14.08 o 
  -2  16  13      198.29      234.79     17.47 o 
  -1  16  13       29.07       11.05      9.81 o 
   0  16  13       14.75       13.03      9.16 o 
   1  16  13       27.11       20.57      8.53 o 
   2  16  13        2.47        3.30      7.61 o 
  -1  17  13       78.09       73.88     19.03 o 
   0  17  13        2.68       -6.02      9.14 o 
  -9   0  14      370.16      334.16     17.88 o 
  -8   0  14       15.84       18.37      6.13 o 
  -7   0  14       35.55       34.83      6.24 o 
  -6   0  14      542.75      492.59     12.72 o 
  -5   0  14      264.71      304.31      8.33 o 
  -4   0  14     1043.57     1000.97     17.49 o 
  -3   0  14      151.45      102.03      5.37 o 
  -2   0  14     9004.96     9377.29    140.95 o 
  -1   0  14     1644.98     1479.81     31.18 o 
   0   0  14     1537.54     1391.76     29.96 o 
   1   0  14        2.94        3.84      3.44 o 
   2   0  14     1493.14     1543.07     37.53 o 
   3   0  14       31.55       29.68      4.62 o 
   4   0  14      957.65     1017.22     25.20 o 
   5   0  14     3342.21     3338.41     65.28 o 
   6   0  14      118.72       78.07     13.98 o 
  -9   1  14       11.10       13.59      5.12 o 
  -8   1  14        8.87        9.09      4.18 o 
  -7   1  14       17.35       30.55      4.28 o 
  -6   1  14       28.11       29.48      2.84 o 
  -5   1  14     1229.73     1190.48     14.12 o 
  -4   1  14     1217.27     1182.07     14.02 o 
  -3   1  14      388.54      363.53      6.64 o 
  -2   1  14      736.98      681.58     10.59 o 
  -1   1  14      622.15      624.41     10.70 o 
   0   1  14      706.86      658.29     12.30 o 
   1   1  14     1353.90     1517.20     19.86 o 
   2   1  14     1041.77      896.60     20.26 o 
   3   1  14      406.78      377.15      8.13 o 
   4   1  14        0.07        0.90      4.00 o 
   5   1  14      709.54      764.57     19.49 o 
   6   1  14     1085.66     1073.43     27.05 o 
  -9   2  14       31.49       32.41      7.71 o 
  -8   2  14      118.99      138.86      7.55 o 
  -7   2  14       34.83       31.73      4.40 o 
  -6   2  14      116.07       96.65      3.87 o 
  -5   2  14        2.14       -2.08      2.57 o 
  -4   2  14     1103.01     1087.22     13.94 o 
  -3   2  14      348.28      308.62      6.18 o 
  -2   2  14       53.67       46.51      3.31 o 
  -1   2  14      952.53      989.12     14.23 o 
   0   2  14     1389.31     1363.48     20.96 o 
   1   2  14      215.22      209.72      6.67 o 
   2   2  14      961.33     1008.32     17.03 o 
   3   2  14       11.49        6.34      2.88 o 
   4   2  14       35.09       29.13      4.57 o 
   5   2  14      624.51      568.58     13.92 o 
   6   2  14      317.49      355.88     14.47 o 
   7   2  14       56.87       84.42     16.97 o 
  -8   3  14       15.14       11.16      4.81 o 
  -7   3  14      563.59      614.89     12.89 o 
  -6   3  14     1326.00     1204.98     16.39 o 
  -5   3  14       28.81       26.77      4.47 o 
  -4   3  14      146.54      150.56      4.96 o 
  -3   3  14      940.74      932.37     14.44 o 
  -2   3  14      586.14      528.96      9.56 o 
  -1   3  14        1.39       -2.06      2.06 o 
   0   3  14     1870.70     1877.64     24.79 o 
   1   3  14      289.00      308.01      7.14 o 
   2   3  14     8074.80     8230.89    129.19 o 
   3   3  14       22.26       12.86      3.30 o 
   4   3  14      300.72      291.20      9.71 o 
   5   3  14       90.59       66.87      6.74 o 
   6   3  14      986.30      942.20     24.81 o 
   7   3  14       60.26       65.22     16.12 o 
  -8   4  14        0.35        1.05      4.77 o 
  -7   4  14       84.51       98.18      5.29 o 
  -6   4  14      187.99      197.60      5.77 o 
  -5   4  14       34.71       44.44      3.60 o 
  -4   4  14      228.45      241.43      6.30 o 
  -3   4  14     1238.27     1262.29     16.96 o 
  -2   4  14      102.09       66.32      4.08 o 
  -1   4  14     1972.94     1975.47     27.88 o 
   0   4  14      409.31      428.29      9.99 o 
   1   4  14      109.75      148.91      5.96 o 
   2   4  14       18.12        9.14      2.77 o 
   3   4  14       97.93       99.64      4.95 o 
   4   4  14      959.90      924.76     18.67 o 
   5   4  14      206.40      170.39     10.44 o 
   6   4  14       20.10       10.02      8.62 o 
   7   4  14       81.63       56.69     15.03 o 
   8   4  14        2.31       -0.19     12.70 o 
  -8   5  14        8.50        4.69      5.15 o 
  -7   5  14       13.08        5.79      3.92 o 
  -6   5  14      206.35      202.18      6.67 o 
  -5   5  14       25.31       11.74      3.12 o 
  -4   5  14      101.19       80.44      4.01 o 
  -3   5  14      246.68      215.57      6.79 o 
  -2   5  14       10.88       13.97      2.86 o 
  -1   5  14     1116.50     1046.43     18.53 o 
   0   5  14      913.64      881.46     16.07 o 
   1   5  14      202.27      197.67      5.95 o 
   2   5  14       15.65        4.32      2.05 o 
   3   5  14       53.80       53.57      4.26 o 
   4   5  14     1524.59     1440.73     28.71 o 
   5   5  14      313.84      338.74     14.03 o 
   6   5  14        2.54        2.57      6.09 o 
   7   5  14       20.57       26.16     13.51 o 
   8   5  14       24.50       19.05     14.03 o 
  -8   6  14       58.23       51.33      6.46 o 
  -7   6  14       64.75       67.97      5.32 o 
  -6   6  14        1.92       -0.30      3.96 o 
  -5   6  14        1.01       -1.20      2.64 o 
  -4   6  14        1.36       -2.30      2.30 o 
  -3   6  14       31.94       36.41      3.68 o 
  -2   6  14      533.12      552.77      9.79 o 
  -1   6  14       72.22       57.43      4.03 o 
   0   6  14      224.42      261.38      7.55 o 
   1   6  14      406.60      450.99     12.94 o 
   2   6  14        8.49        7.84      4.03 o 
   3   6  14        1.96        1.59      2.42 o 
   4   6  14      284.94      271.60     13.21 o 
   5   6  14      248.91      288.82     13.34 o 
   6   6  14      142.73      154.37     10.29 o 
   7   6  14      151.83      170.35     20.95 o 
   8   6  14        0.46       -5.59     12.70 o 
  -8   7  14        0.45       -5.04      5.04 o 
  -7   7  14        0.05       -4.08      4.08 o 
  -6   7  14       62.71      103.93      7.65 o 
  -5   7  14      296.66      302.90     11.22 o 
  -4   7  14      677.42      599.42      9.17 o 
  -3   7  14     1162.27     1240.61     17.33 o 
  -2   7  14        8.11       14.01      3.34 o 
  -1   7  14      117.86      114.91      5.54 o 
   0   7  14       61.01       45.28      7.24 o 
   1   7  14       14.00        6.01      4.17 o 
   2   7  14      433.78      463.81     12.41 o 
   3   7  14       50.14       44.13      6.15 o 
   4   7  14     1187.38     1232.72     30.23 o 
   5   7  14       27.86       38.28      7.31 o 
   6   7  14      148.52      128.33     13.86 o 
   7   7  14       99.76      127.83     19.10 o 
  -7   8  14       70.75       70.10      5.96 o 
  -6   8  14       57.37       50.92      5.55 o 
  -5   8  14        0.08        2.02      3.77 o 
  -4   8  14       35.03       32.79      3.09 o 
  -3   8  14      641.10      646.01     12.14 o 
  -2   8  14     1248.63     1283.90     19.30 o 
  -1   8  14      252.34      236.36      8.06 o 
   0   8  14       21.19       24.83      5.10 o 
   1   8  14        0.16       -4.74      4.74 o 
   2   8  14       18.49       15.87      6.09 o 
   3   8  14        8.05        9.76      7.81 o 
   4   8  14     2600.24     2313.60     49.22 o 
   5   8  14      317.04      283.91     13.77 o 
   6   8  14      102.79       86.13     13.84 o 
   7   8  14      112.16      100.11     18.44 o 
  -7   9  14        7.92       12.25      5.50 o 
  -6   9  14       46.67       42.14      6.09 o 
  -5   9  14      173.87      145.21      8.04 o 
  -4   9  14       59.56       77.86      5.79 o 
  -3   9  14      505.14      485.52     13.13 o 
  -2   9  14      124.29      111.32      7.73 o 
  -1   9  14      228.44      216.36      8.75 o 
   0   9  14      383.12      399.06     14.20 o 
   1   9  14       66.75       58.49      6.52 o 
   2   9  14        4.59       -4.83      5.83 o 
   3   9  14      507.50      501.30     21.70 o 
   4   9  14       71.05       59.68     15.12 o 
   5   9  14      123.98      129.14     10.33 o 
   6   9  14      184.64      181.68     14.65 o 
   7   9  14        6.51      -12.04     12.42 o 
  -7  10  14       72.03       86.22      7.57 o 
  -6  10  14      452.24      497.12     14.45 o 
  -5  10  14        0.46       -4.77      4.77 o 
  -4  10  14      424.54      421.91     11.58 o 
  -3  10  14       46.70       37.83      5.69 o 
  -2  10  14       17.81       18.45      5.30 o 
  -1  10  14        0.60       -4.34      4.34 o 
   0  10  14      419.48      391.81     12.16 o 
   1  10  14       67.00       84.89      8.32 o 
   2  10  14        4.00       12.29      9.98 o 
   3  10  14      147.62      143.81     13.31 o 
   4  10  14      617.33      638.79     22.50 o 
   5  10  14       87.47       80.46      9.33 o 
   6  10  14        0.19       20.74     14.76 o 
  -6  11  14       11.57        8.60      5.74 o 
  -5  11  14        7.62        6.99      5.72 o 
  -4  11  14      446.74      468.47     13.91 o 
  -3  11  14      169.66      135.92      8.10 o 
  -2  11  14      208.05      211.33      9.40 o 
  -1  11  14       14.70       -1.54      4.77 o 
   0  11  14      796.50      783.90     18.02 o 
   1  11  14      318.96      316.95     21.11 o 
   2  11  14      998.21      989.61     34.48 o 
   3  11  14       18.44        6.15      8.53 o 
   4  11  14       38.45       39.33     10.02 o 
   5  11  14       84.76      107.92     10.58 o 
   6  11  14        1.80      -12.04     12.42 o 
  -6  12  14        5.00       -3.19      5.49 o 
  -5  12  14      140.36      134.64      8.92 o 
  -4  12  14      169.00      184.00      9.59 o 
  -3  12  14      259.04      260.35     10.62 o 
  -2  12  14      478.44      461.46     14.10 o 
  -1  12  14        0.52       -0.70      4.97 o 
   0  12  14      633.00      690.68     19.12 o 
   1  12  14      433.41      392.71     16.23 o 
   2  12  14        1.12       -5.47      7.68 o 
   3  12  14        2.91        7.97      8.51 o 
   4  12  14        1.89       -3.58      8.46 o 
   5  12  14       12.08       12.63      7.76 o 
  -5  13  14       22.95       28.47      6.58 o 
  -4  13  14       14.90        9.01      6.04 o 
  -3  13  14       53.63       43.00      8.33 o 
  -2  13  14        6.81       -1.96      5.26 o 
  -1  13  14      304.32      286.71     12.80 o 
   0  13  14       39.12       21.04      7.62 o 
   1  13  14        1.51        2.69      7.81 o 
   2  13  14       19.02       12.53      6.93 o 
   3  13  14      161.65      167.85     15.22 o 
   4  13  14        0.19       -8.61      8.61 o 
   5  13  14       63.18       58.19      9.94 o 
  -5  14  14        0.05       -1.83      6.19 o 
  -4  14  14      289.99      309.00     12.61 o 
  -3  14  14       24.27       24.10      7.44 o 
  -2  14  14       48.39       32.31      7.49 o 
  -1  14  14      197.17      215.45     15.25 o 
   0  14  14      490.87      508.19     19.37 o 
   1  14  14       11.12        7.84      6.97 o 
   2  14  14       18.90       19.06      7.50 o 
   3  14  14        7.02       11.29      7.75 o 
   4  14  14       36.15       38.94      8.68 o 
  -4  15  14       30.46       39.56      8.11 o 
  -3  15  14      131.57      160.90     13.05 o 
  -2  15  14       43.15       21.01     10.03 o 
  -1  15  14       16.60        6.82      7.32 o 
   0  15  14        5.71       -1.38      7.03 o 
   1  15  14       11.71       14.32      7.78 o 
   2  15  14      661.79      668.52     27.36 o 
   3  15  14       13.56       32.64      9.56 o 
  -2  16  14       54.74       59.82     14.31 o 
  -1  16  14        6.19        7.64     13.39 o 
   0  16  14       74.77       64.71     11.99 o 
   1  16  14      127.02      152.89     12.33 o 
   2  16  14        5.27        0.04      7.61 o 
  -8   1  15        1.24        9.05      4.83 o 
  -7   1  15      142.08      154.16      6.70 o 
  -6   1  15       11.45       13.33      2.71 o 
  -5   1  15      522.72      479.31      7.73 o 
  -4   1  15      395.24      403.98      7.10 o 
  -3   1  15      168.18      189.56      5.40 o 
  -2   1  15      709.15      710.97     11.10 o 
  -1   1  15       78.57       79.99      4.02 o 
   0   1  15        9.17       18.45      3.31 o 
   1   1  15      131.36      143.14      7.42 o 
   2   1  15       35.73       27.65      4.52 o 
   3   1  15      759.84      819.83     13.22 o 
   4   1  15      658.20      658.26     16.07 o 
   5   1  15       25.22       12.68      6.12 o 
   6   1  15        0.68       -0.95      5.83 o 
  -8   2  15       41.78       26.28      5.45 o 
  -7   2  15      143.34      116.78      6.21 o 
  -6   2  15      295.24      298.47      9.01 o 
  -5   2  15      378.15      367.67      7.30 o 
  -4   2  15       11.25       20.51      2.67 o 
  -3   2  15       47.03       57.22      3.25 o 
  -2   2  15     1230.78     1303.68     18.56 o 
  -1   2  15       26.41       23.26      2.88 o 
   0   2  15     5031.22     5024.43     71.30 o 
   1   2  15       15.34       14.41      3.01 o 
   2   2  15      111.28       98.61      5.57 o 
   3   2  15      575.91      556.51     10.40 o 
   4   2  15        3.75        3.91      4.31 o 
   5   2  15       11.53       25.20      8.61 o 
   6   2  15       85.50       95.13     10.22 o 
   7   2  15        7.89       22.94     13.70 o 
  -8   3  15        4.59        7.18      4.97 o 
  -7   3  15       65.08       66.76      4.72 o 
  -6   3  15      142.60      156.95      5.39 o 
  -5   3  15      306.36      321.01      7.33 o 
  -4   3  15       26.57       27.74      3.37 o 
  -3   3  15      886.14      845.17     13.77 o 
  -2   3  15     3235.67     3045.54     37.73 o 
  -1   3  15      381.86      376.99      8.15 o 
   0   3  15       15.37        4.30      2.73 o 
   1   3  15     1361.05     1285.79     20.68 o 
   2   3  15      504.60      583.62     26.91 o 
   3   3  15      103.53      107.46      5.25 o 
   4   3  15        0.02       -3.92      3.92 o 
   5   3  15       20.14       11.84      6.42 o 
   6   3  15        4.91        7.05      6.17 o 
   7   3  15       18.40       10.19     13.79 o 
  -8   4  15        0.73        1.41      5.13 o 
  -7   4  15      140.45      129.15      6.21 o 
  -6   4  15      209.33      215.68      6.12 o 
  -5   4  15        0.23       -0.53      2.80 o 
  -4   4  15       52.25       37.29      3.57 o 
  -3   4  15      494.02      485.70      9.98 o 
  -2   4  15       10.07        6.50      3.19 o 
  -1   4  15      851.61      876.61     16.41 o 
   0   4  15        0.00       -2.67      2.67 o 
   1   4  15      475.55      502.66     12.23 o 
   2   4  15       21.94       27.63      3.99 o 
   3   4  15       19.44       19.18      3.67 o 
   4   4  15       11.48        8.26      5.67 o 
   5   4  15       19.50       26.08      8.06 o 
   6   4  15      167.40      174.33     10.88 o 
   7   4  15       82.91       76.98     16.87 o 
   8   4  15        3.31      -13.22     13.22 o 
  -8   5  15       50.47       82.74      7.17 o 
  -7   5  15       54.95       68.57      6.66 o 
  -6   5  15        2.67       -3.32      3.32 o 
  -5   5  15        5.54        6.36      2.93 o 
  -4   5  15       95.09       73.38      4.25 o 
  -3   5  15      835.76      749.60     12.06 o 
  -2   5  15     2160.41     2054.87     27.15 o 
  -1   5  15      138.13      134.25      6.02 o 
   0   5  15     4858.46     4814.66     67.73 o 
   1   5  15      383.78      335.47      9.40 o 
   2   5  15        8.27        6.82      3.03 o 
   3   5  15       28.26       27.57      4.02 o 
   4   5  15      442.25      485.24     16.97 o 
   5   5  15       42.95       61.39      7.98 o 
   6   5  15      151.97      166.07     10.76 o 
   7   5  15        0.02       -3.65     11.47 o 
  -8   6  15        0.54       -3.39      5.20 o 
  -7   6  15       34.09       35.63      4.90 o 
  -6   6  15      152.66      169.10      7.27 o 
  -5   6  15      324.65      334.82      7.65 o 
  -4   6  15      746.43      758.39     11.34 o 
  -3   6  15       10.92        5.12      3.94 o 
  -2   6  15      344.55      377.72     10.36 o 
  -1   6  15      656.85      703.95     13.18 o 
   0   6  15     3081.95     3081.93     45.41 o 
   1   6  15        9.14       12.03      4.40 o 
   2   6  15      109.99      128.45      6.73 o 
   3   6  15     1265.23     1199.03     25.18 o 
   4   6  15      708.81      695.40     20.97 o 
   5   6  15       39.05       18.20      7.06 o 
   6   6  15      356.26      392.73     16.05 o 
   7   6  15      510.06      516.08     34.55 o 
  -8   7  15       24.16       17.46      6.15 o 
  -7   7  15        3.56       -2.35      4.22 o 
  -6   7  15       56.00       58.51      5.63 o 
  -5   7  15      246.13      205.33      7.23 o 
  -4   7  15       63.75       73.01      3.75 o 
  -3   7  15       33.60       24.95      3.84 o 
  -2   7  15       18.48       11.50      3.64 o 
  -1   7  15      897.65      922.08     16.00 o 
   0   7  15       54.98       51.63     11.10 o 
   1   7  15      140.11      115.43      7.23 o 
   2   7  15      376.32      355.48     14.14 o 
   3   7  15      703.76      700.32     20.87 o 
   4   7  15       19.44        4.34      6.80 o 
   5   7  15       24.41       38.40      7.47 o 
   6   7  15       16.79       11.56      8.43 o 
   7   7  15      181.36      169.59     21.90 o 
  -7   8  15       78.83       92.32      6.68 o 
  -6   8  15       16.13       26.45      5.09 o 
  -5   8  15      963.09     1030.70     17.39 o 
  -4   8  15        2.47       -2.22      2.67 o 
  -3   8  15        7.64        7.47      3.90 o 
  -2   8  15     1636.02     1636.57     25.19 o 
  -1   8  15       75.11       71.59      5.98 o 
   0   8  15      840.50      839.53     19.89 o 
   1   8  15      392.88      386.16     12.99 o 
   2   8  15      154.89      133.08     12.25 o 
   3   8  15        4.12       11.22      6.52 o 
   4   8  15     1135.46     1133.45     29.44 o 
   5   8  15        0.08       -2.21      6.41 o 
   6   8  15       39.00       39.63     10.34 o 
   7   8  15       91.26       98.35     18.82 o 
  -7   9  15        2.20        6.51      5.35 o 
  -6   9  15       28.95       20.24      5.77 o 
  -5   9  15      153.13      148.44      7.42 o 
  -4   9  15       12.94        3.19      4.39 o 
  -3   9  15        2.87       -4.17      4.17 o 
  -2   9  15     1122.95     1121.62     21.95 o 
  -1   9  15      715.41      751.95     16.77 o 
   0   9  15        1.34       -3.76      4.87 o 
   1   9  15      518.33      534.53     17.24 o 
   2   9  15       80.21       84.35     10.91 o 
   3   9  15      458.68      424.53     20.57 o 
   4   9  15        4.11        5.95      6.78 o 
   5   9  15       35.68       45.56      8.23 o 
   6   9  15      247.47      215.13     15.98 o 
  -7  10  15      266.47      300.74     11.91 o 
  -6  10  15      102.02       98.48      7.80 o 
  -5  10  15       28.15       43.67      6.32 o 
  -4  10  15       77.16       79.08      6.34 o 
  -3  10  15       51.30       43.82      5.98 o 
  -2  10  15      248.35      238.60     10.83 o 
  -1  10  15      401.64      359.98     11.86 o 
   0  10  15      895.40      851.25     18.72 o 
   1  10  15      342.33      313.85     14.70 o 
   2  10  15        0.05       -7.32      7.32 o 
   3  10  15      239.17      267.33     17.52 o 
   4  10  15       15.26       12.76      6.89 o 
   5  10  15        4.02       10.21      7.26 o 
   6  10  15       88.20       90.88     12.85 o 
  -6  11  15       76.29       69.29      8.06 o 
  -5  11  15      196.79      160.14      9.19 o 
  -4  11  15      205.81      204.56      8.74 o 
  -3  11  15       80.05       83.72      7.15 o 
  -2  11  15        9.70        8.33      5.88 o 
  -1  11  15      885.91      855.44     19.24 o 
   0  11  15      917.05      895.85     21.96 o 
   1  11  15      523.80      501.63     24.89 o 
   2  11  15      129.46      125.01     13.17 o 
   3  11  15      254.40      226.02     15.92 o 
   4  11  15       13.90       25.90      9.55 o 
   5  11  15       17.95       19.84      7.76 o 
   6  11  15       30.38       38.30     15.78 o 
  -6  12  15        7.06       -2.61      6.74 o 
  -5  12  15       78.97       84.07      7.79 o 
  -4  12  15       47.53       70.79      9.73 o 
  -3  12  15       40.22       34.82      6.46 o 
  -2  12  15      564.57      606.95     22.20 o 
  -1  12  15        4.99        7.68      5.43 o 
   0  12  15       15.46       31.04      7.83 o 
   1  12  15      345.33      403.30     16.87 o 
   2  12  15        0.64       -3.42      8.11 o 
   3  12  15       18.81       25.79      9.57 o 
   4  12  15      145.07      126.71     13.99 o 
   5  12  15       22.85       19.21      8.33 o 
  -5  13  15      280.44      275.77     11.97 o 
  -4  13  15      621.06      616.85     20.18 o 
  -3  13  15       98.36       78.22      7.67 o 
  -2  13  15       29.27       25.29      6.33 o 
  -1  13  15      541.64      520.65     16.93 o 
   0  13  15       33.11       35.16      8.35 o 
   1  13  15        0.34        2.68      6.67 o 
   2  13  15       15.08        7.85      6.48 o 
   3  13  15      119.47      115.83     13.51 o 
   4  13  15        4.92       -3.82      9.27 o 
  -4  14  15        0.44       -3.64      5.89 o 
  -3  14  15       48.44       57.21     12.21 o 
  -2  14  15       35.30       29.12      7.13 o 
  -1  14  15       23.73       33.42      8.47 o 
   0  14  15       15.22        8.21      7.35 o 
   1  14  15      159.54      159.12     12.07 o 
   2  14  15      144.69      107.55     10.58 o 
   3  14  15       32.91       14.19      8.10 o 
   4  14  15        3.49        0.38      9.69 o 
  -3  15  15       28.97       36.65      9.56 o 
  -2  15  15      106.53      117.80     13.76 o 
  -1  15  15        1.98       10.70      7.35 o 
   0  15  15      113.32      116.54     12.98 o 
   1  15  15      146.57      168.12     19.70 o 
   2  15  15       32.23       19.61      8.29 o 
   3  15  15      111.23      140.39     13.54 o 
  -1  16  15       32.44       26.74     10.56 o 
   0  16  15      131.34      178.29     27.57 o 
   1  16  15        2.31       -0.26      7.59 o 
  -8   0  16       14.99       18.99     10.20 o 
  -7   0  16       12.65       16.96      7.73 o 
  -6   0  16      850.04      895.15     19.21 o 
  -5   0  16       80.44       73.42      4.84 o 
  -4   0  16     1201.41     1055.62     18.99 o 
  -3   0  16        4.72       -0.62      4.43 o 
  -2   0  16        2.40        1.11      3.52 o 
  -1   0  16      319.24      311.43     14.75 o 
   0   0  16     5618.62     5273.66     96.59 o 
   1   0  16      916.44      924.13     26.76 o 
   2   0  16     1338.30     1369.24     35.84 o 
   3   0  16      632.66      659.28     16.75 o 
   4   0  16        9.37        3.79      7.64 o 
   5   0  16     1900.50     1922.37     52.02 o 
   6   0  16        0.24        1.66     10.33 o 
  -8   1  16       35.43       24.57      5.63 o 
  -7   1  16       23.14       21.08      3.46 o 
  -6   1  16       61.48       45.97      4.03 o 
  -5   1  16       54.96       50.77      3.16 o 
  -4   1  16      675.04      646.31      9.56 o 
  -3   1  16      109.93       83.14      4.16 o 
  -2   1  16       48.89       46.39      3.37 o 
  -1   1  16     1039.87     1112.61     16.75 o 
   0   1  16       33.13       22.81      3.79 o 
   1   1  16      177.69      135.80      8.16 o 
   2   1  16     2219.80     2133.23     31.40 o 
   3   1  16       46.38       49.15      4.19 o 
   4   1  16     2036.63     1942.79     36.63 o 
   5   1  16      157.03      161.93     10.61 o 
   6   1  16       78.09       66.81      8.28 o 
  -8   2  16      228.54      243.37     10.35 o 
  -7   2  16        2.70       -0.42      3.16 o 
  -6   2  16      139.75      177.33      5.36 o 
  -5   2  16      144.49      128.53      4.60 o 
  -4   2  16      255.43      230.25      5.66 o 
  -3   2  16      502.19      503.47      8.86 o 
  -2   2  16      596.28      570.06     10.60 o 
  -1   2  16     1018.83     1028.22     15.82 o 
   0   2  16      345.58      367.70      9.38 o 
   1   2  16       78.16       54.22      4.47 o 
   2   2  16        5.79       -0.50      2.51 o 
   3   2  16     1496.00     1567.45     22.15 o 
   4   2  16     1979.00     1907.44     41.49 o 
   5   2  16      189.82      197.33     13.18 o 
   6   2  16       94.07      122.34      9.74 o 
   7   2  16        8.03       14.98     13.41 o 
  -8   3  16       35.94       21.55      5.75 o 
  -7   3  16      159.67      210.47      7.47 o 
  -6   3  16      222.87      257.79      6.29 o 
  -5   3  16      110.73      102.48      4.59 o 
  -4   3  16     2773.75     2724.31     32.30 o 
  -3   3  16     4480.22     4374.87     49.25 o 
  -2   3  16     2382.13     2341.94     30.46 o 
  -1   3  16      336.05      336.94      7.90 o 
   0   3  16      156.75      122.63      5.01 o 
   1   3  16       69.33       39.54      4.25 o 
   2   3  16       12.97        7.75      2.98 o 
   3   3  16        8.02       -3.37      3.40 o 
   4   3  16       13.38       -1.71      6.65 o 
   5   3  16      528.70      575.06     18.85 o 
   6   3  16       66.59       48.67      8.06 o 
   7   3  16        4.33       18.25     13.98 o 
  -8   4  16        8.37        0.49      5.23 o 
  -7   4  16       59.18       66.91      5.71 o 
  -6   4  16      217.65      251.33      6.83 o 
  -5   4  16       85.77       66.81      4.64 o 
  -4   4  16      264.59      295.34      7.38 o 
  -3   4  16      468.67      467.19     10.19 o 
  -2   4  16     1119.23     1129.60     20.37 o 
  -1   4  16       20.00        5.17      3.07 o 
   0   4  16      804.67      783.59     14.23 o 
   1   4  16      132.87      138.83      6.73 o 
   2   4  16      257.07      283.91     10.37 o 
   3   4  16     1571.59     1593.61     32.02 o 
   4   4  16       82.72      104.59      9.08 o 
   5   4  16      584.90      588.06     31.08 o 
   6   4  16       71.54       52.79      9.47 o 
   7   4  16        4.68        0.43     12.56 o 
  -8   5  16       35.00       27.30      6.28 o 
  -7   5  16       79.34       80.83      5.77 o 
  -6   5  16      225.60      222.75      7.26 o 
  -5   5  16      234.42      217.80      6.37 o 
  -4   5  16       20.46       18.34      3.44 o 
  -3   5  16      339.18      365.50      8.30 o 
  -2   5  16      351.25      295.66      9.40 o 
  -1   5  16        0.22        4.73      3.32 o 
   0   5  16     1742.53     1775.03     28.57 o 
   1   5  16        0.34       -2.77      3.14 o 
   2   5  16      514.63      472.28     12.53 o 
   3   5  16      173.13      157.38     11.79 o 
   4   5  16       43.71       49.40      7.66 o 
   5   5  16      536.07      483.38     17.84 o 
   6   5  16       78.07       70.69      8.83 o 
   7   5  16       18.58       -0.09     12.99 o 
  -8   6  16       11.56        8.66      6.02 o 
  -7   6  16        8.52       16.23      4.66 o 
  -6   6  16      144.74      155.29      6.45 o 
  -5   6  16       33.13       30.33      3.66 o 
  -4   6  16        0.64        2.04      3.00 o 
  -3   6  16      185.36      164.67      6.13 o 
  -2   6  16      616.45      656.66     12.34 o 
  -1   6  16      139.59      131.11      5.77 o 
   0   6  16      909.87      939.88     17.94 o 
   1   6  16      153.57      130.06      7.67 o 
   2   6  16      150.34      153.16      8.50 o 
   3   6  16      173.35      199.91     11.33 o 
   4   6  16      113.69      117.47     10.04 o 
   5   6  16       55.00       34.13      8.18 o 
   6   6  16      134.83      126.61     12.91 o 
   7   6  16       40.03       58.35     16.97 o 
  -7   7  16      110.53      107.95      6.78 o 
  -6   7  16      141.46      116.43      6.86 o 
  -5   7  16       10.68       -0.80      5.49 o 
  -4   7  16       37.71       52.08      4.86 o 
  -3   7  16      116.20      116.63      6.12 o 
  -2   7  16       35.73       23.83      4.83 o 
  -1   7  16        0.64       -3.47      3.47 o 
   0   7  16       53.23       66.27      4.12 o 
   1   7  16        8.75       14.29      5.14 o 
   2   7  16     3284.87     3101.01     62.46 o 
   3   7  16      110.65      106.50     14.45 o 
   4   7  16      402.74      400.56     16.31 o 
   5   7  16       22.71       30.80     12.53 o 
   6   7  16       17.61        4.14      9.02 o 
   7   7  16       48.06       49.82     16.07 o 
  -7   8  16       13.81        9.48      4.93 o 
  -6   8  16      405.37      444.36     12.21 o 
  -5   8  16        4.93        6.16      4.21 o 
  -4   8  16       29.19       35.76      3.72 o 
  -3   8  16       11.05       13.03      4.08 o 
  -2   8  16      348.15      351.12     12.76 o 
  -1   8  16      286.25      286.65     10.12 o 
   0   8  16      473.14      471.09     14.58 o 
   1   8  16       57.36       60.33      6.74 o 
   2   8  16     1393.81     1299.93     39.23 o 
   3   8  16      166.37      149.35     10.39 o 
   4   8  16       83.45      107.42     10.10 o 
   5   8  16       11.76       17.57      7.58 o 
   6   8  16      195.64      164.85     21.52 o 
   7   8  16       86.47       56.93     16.78 o 
  -7   9  16       76.68       80.48      9.18 o 
  -6   9  16        9.66        5.26      5.03 o 
  -5   9  16      171.05      166.53      7.24 o 
  -4   9  16      301.64      296.13      9.36 o 
  -3   9  16       12.31       11.04      4.91 o 
  -2   9  16       12.95        7.55      4.90 o 
  -1   9  16       64.37       56.03      6.20 o 
   0   9  16        7.01        2.68      5.51 o 
   1   9  16       15.76       13.12     10.30 o 
   2   9  16       16.27        5.00     16.78 o 
   3   9  16      114.14      115.12     10.16 o 
   4   9  16      144.43      148.91     11.14 o 
   5   9  16       24.62       34.48      8.21 o 
   6   9  16       19.45       13.76      9.67 o 
  -6  10  16       24.07       32.39      6.46 o 
  -5  10  16      252.22      285.12     11.45 o 
  -4  10  16       58.05       63.04      6.11 o 
  -3  10  16      198.20      212.82     16.99 o 
  -2  10  16        1.47       -4.47      4.47 o 
  -1  10  16      315.18      310.98     11.51 o 
   0  10  16      634.27      625.46     15.96 o 
   1  10  16      325.01      301.78     22.78 o 
   2  10  16       55.17       45.44     11.42 o 
   3  10  16        3.70        4.98      9.95 o 
   4  10  16       24.32       11.73     11.94 o 
   5  10  16      114.13      132.72     13.92 o 
   6  10  16        0.05        6.49     13.89 o 
  -6  11  16        4.95       10.01      7.37 o 
  -5  11  16       45.49       59.02      7.15 o 
  -4  11  16      130.11      149.70      7.98 o 
  -3  11  16      648.66      718.24     19.81 o 
  -2  11  16      308.05      336.91     16.50 o 
  -1  11  16      445.95      444.34     13.56 o 
   0  11  16      223.04      191.33     10.41 o 
   1  11  16      163.75      163.71     14.60 o 
   2  11  16      125.16      125.23     15.48 o 
   3  11  16        2.47      -10.27     11.49 o 
   4  11  16       43.99       22.42      9.31 o 
   5  11  16       44.19       34.20      8.74 o 
  -5  12  16        0.07       -5.53      5.53 o 
  -4  12  16       20.04       20.87      5.73 o 
  -3  12  16      857.25      895.94     20.68 o 
  -2  12  16      546.08      573.40     16.06 o 
  -1  12  16      341.29      329.05     13.48 o 
   0  12  16      497.13      579.80     20.18 o 
   1  12  16      287.07      252.86     13.91 o 
   2  12  16        2.17       -7.94      7.94 o 
   3  12  16      552.44      595.76     26.95 o 
   4  12  16       66.80       48.83     11.43 o 
   5  12  16      120.88      144.93     12.48 o 
  -5  13  16        7.60       -3.24      6.04 o 
  -4  13  16       42.49       47.22      7.18 o 
  -3  13  16        1.18        6.05      5.92 o 
  -2  13  16       98.06      102.75     13.13 o 
  -1  13  16        0.02        6.74      7.21 o 
   0  13  16      265.55      280.38     21.62 o 
   1  13  16       17.40       20.20      7.63 o 
   2  13  16       25.17       12.46      7.43 o 
   3  13  16        0.21       20.76     10.12 o 
   4  13  16      207.01      176.16     16.86 o 
  -4  14  16       14.73       15.97      6.80 o 
  -3  14  16      163.76      150.25     12.57 o 
  -2  14  16       32.84       29.22      8.77 o 
  -1  14  16      216.87      212.35     13.91 o 
   0  14  16      435.96      471.43     19.27 o 
   1  14  16      117.70      125.20     15.52 o 
   2  14  16        2.19       13.52      7.92 o 
   3  14  16       45.84       48.42      9.55 o 
  -2  15  16       55.46       51.92     11.92 o 
  -1  15  16      166.62      166.53     21.05 o 
   0  15  16      103.90      120.63     11.62 o 
   1  15  16      149.08      157.77     12.54 o 
   2  15  16        0.04        3.82      7.64 o 
  -8   1  17       13.30        7.18      5.30 o 
  -7   1  17        2.82       -1.61      2.72 o 
  -6   1  17        9.65       10.61      3.96 o 
  -5   1  17      274.40      305.09      6.85 o 
  -4   1  17      552.53      546.02      8.81 o 
  -3   1  17       65.14       69.07      4.55 o 
  -2   1  17       93.30       87.39      4.75 o 
  -1   1  17      219.57      216.81      7.94 o 
   0   1  17      156.43      155.41      6.37 o 
   1   1  17      675.22      656.79     13.48 o 
   2   1  17      123.09      151.62      6.68 o 
   3   1  17       51.13       51.86      5.03 o 
   4   1  17      425.35      436.39     14.13 o 
   5   1  17        3.86       -1.71      6.24 o 
   6   1  17       14.75        2.90      6.35 o 
  -8   2  17       66.89       70.29      6.93 o 
  -7   2  17       69.71       61.88      3.83 o 
  -6   2  17       59.67       66.68      4.23 o 
  -5   2  17       14.34       11.12      2.97 o 
  -4   2  17       14.41       17.41      2.90 o 
  -3   2  17     2371.96     2385.10     29.17 o 
  -2   2  17      501.73      483.48     10.00 o 
  -1   2  17     1184.74     1124.46     17.22 o 
   0   2  17      401.98      389.65      9.91 o 
   1   2  17      396.89      372.61      9.79 o 
   2   2  17      102.52       92.57      6.24 o 
   3   2  17       34.25       31.28      5.11 o 
   4   2  17       28.67       48.00      7.69 o 
   5   2  17      117.16      161.63     13.61 o 
   6   2  17      220.44      246.88     12.96 o 
   7   2  17        0.03        7.54     13.27 o 
  -8   3  17      226.20      252.94     10.99 o 
  -7   3  17        3.31        5.80      4.10 o 
  -6   3  17        5.39        6.16      2.98 o 
  -5   3  17      435.16      387.49      7.95 o 
  -4   3  17       52.78       56.00      3.90 o 
  -3   3  17       71.64       67.23      4.78 o 
  -2   3  17        5.02        0.76      3.27 o 
  -1   3  17     1655.67     1654.69     23.21 o 
   0   3  17       14.95       14.92      3.34 o 
   1   3  17       20.88       15.14      3.91 o 
   2   3  17        0.00       -2.63      2.63 o 
   3   3  17      262.71      266.92     12.74 o 
   4   3  17       16.67       22.64      6.64 o 
   5   3  17       57.92       62.68      8.27 o 
   6   3  17      159.10      149.11     10.83 o 
   7   3  17       22.32        6.59     13.32 o 
  -8   4  17       94.50      108.49      8.21 o 
  -7   4  17        0.07        1.40      4.13 o 
  -6   4  17       94.29       96.61      4.78 o 
  -5   4  17      188.76      189.31      6.20 o 
  -4   4  17     1504.35     1516.74     20.37 o 
  -3   4  17       47.22       44.01      4.65 o 
  -2   4  17      224.73      233.64     10.09 o 
  -1   4  17        1.40       -3.41      3.41 o 
   0   4  17      526.08      552.01     11.61 o 
   1   4  17       83.51       70.15      5.67 o 
   2   4  17      675.69      669.63     30.53 o 
   3   4  17        8.19        0.45      5.70 o 
   4   4  17       87.28       71.83      8.27 o 
   5   4  17        0.12       -3.40      6.48 o 
   6   4  17      220.43      245.23     13.38 o 
   7   4  17        0.27        1.71     13.22 o 
  -7   5  17      185.39      234.82      8.56 o 
  -6   5  17        2.32       -3.60      3.60 o 
  -5   5  17      198.22      188.56      6.29 o 
  -4   5  17      635.79      624.54     11.14 o 
  -3   5  17      404.79      424.48      9.87 o 
  -2   5  17     1267.30     1178.03     21.43 o 
  -1   5  17      290.63      272.69      8.70 o 
   0   5  17      254.40      223.88      7.27 o 
   1   5  17      513.07      543.87     11.30 o 
   2   5  17      116.80      101.10      9.13 o 
   3   5  17       79.49       65.98      8.04 o 
   4   5  17      407.50      367.52     15.22 o 
   5   5  17      677.83      703.66     21.82 o 
   6   5  17        0.67       14.18      9.38 o 
   7   5  17       17.37        7.54     14.88 o 
  -7   6  17        0.01       -2.38      4.45 o 
  -6   6  17       31.63       27.35      4.42 o 
  -5   6  17      146.91      153.02      6.61 o 
  -4   6  17      304.22      328.37      9.10 o 
  -3   6  17      338.12      307.25      9.54 o 
  -2   6  17      347.08      333.19      9.36 o 
  -1   6  17     1827.94     1793.24     29.38 o 
   0   6  17       57.48       44.62      4.45 o 
   1   6  17      812.14      747.48     13.72 o 
   2   6  17       61.69       32.49      9.15 o 
   3   6  17      128.84      138.64     10.10 o 
   4   6  17       59.58       40.88      7.82 o 
   5   6  17        8.10       11.83      7.01 o 
   6   6  17      143.94      160.19     14.87 o 
   7   6  17       16.03        8.91     13.89 o 
  -7   7  17       39.74       59.62      6.75 o 
  -6   7  17       47.53       55.77      5.34 o 
  -5   7  17      158.58      166.91      6.98 o 
  -4   7  17        0.63        1.45      3.92 o 
  -3   7  17      357.30      348.74      9.78 o 
  -2   7  17      348.72      322.37      9.36 o 
  -1   7  17      646.79      598.07     13.60 o 
   0   7  17      248.47      273.32     11.40 o 
   1   7  17      754.37      712.24     18.59 o 
   2   7  17       65.22       61.86      8.16 o 
   3   7  17      152.30      141.71     14.28 o 
   4   7  17       13.15        7.51      6.82 o 
   5   7  17      151.77      126.96     10.46 o 
   6   7  17      427.77      414.69     21.51 o 
  -7   8  17       86.15       90.12      7.07 o 
  -6   8  17       27.44       13.74      5.67 o 
  -5   8  17       50.94       63.19      5.53 o 
  -4   8  17     2099.21     2101.86     29.55 o 
  -3   8  17        6.85        6.53      4.05 o 
  -2   8  17      326.86      308.78      9.19 o 
  -1   8  17      227.22      193.43      7.07 o 
   0   8  17     1900.37     1757.68     34.52 o 
   1   8  17       38.49       22.14      7.21 o 
   2   8  17      932.45      948.89     30.52 o 
   3   8  17        4.76        4.00      6.75 o 
   4   8  17      119.72      146.35     11.15 o 
   5   8  17        9.73        8.02      7.37 o 
   6   8  17      188.38      184.62     16.17 o 
  -6   9  17       97.75       98.75      7.25 o 
  -5   9  17       49.85       59.39      5.53 o 
  -4   9  17      557.69      602.80     12.94 o 
  -3   9  17       68.59       57.06      5.45 o 
  -2   9  17       17.74       12.05      5.22 o 
  -1   9  17     1041.64      992.72     24.92 o 
   0   9  17      481.18      442.50     15.06 o 
   1   9  17       94.20       70.22     10.60 o 
   2   9  17      560.84      595.30     25.39 o 
   3   9  17        7.27        2.87      7.89 o 
   4   9  17       15.32        2.83      6.92 o 
   5   9  17        1.03       -2.28      7.26 o 
   6   9  17       12.95       13.16      9.84 o 
  -6  10  17       18.73       15.13      6.18 o 
  -5  10  17      156.90      177.33      8.41 o 
  -4  10  17        0.64       -3.27      4.63 o 
  -3  10  17      737.81      754.86     18.12 o 
  -2  10  17       81.14      100.33      7.61 o 
  -1  10  17        0.52       -4.95      4.95 o 
   0  10  17      467.28      448.02     15.27 o 
   1  10  17       75.72      100.72     22.80 o 
   2  10  17        4.65       -2.73      8.15 o 
   3  10  17      125.08      116.20     10.41 o 
   4  10  17        0.04       -6.90      6.90 o 
   5  10  17        0.29        2.88      7.43 o 
  -5  11  17       56.63       66.45      7.80 o 
  -4  11  17       88.66      133.55      7.93 o 
  -3  11  17       74.73       55.98      7.17 o 
  -2  11  17        0.69       -1.62      5.38 o 
  -1  11  17       35.55       35.23      6.86 o 
   0  11  17      129.91      113.46     15.63 o 
   1  11  17       68.20       65.97     12.73 o 
   2  11  17      336.55      360.47     21.11 o 
   3  11  17        0.11       -7.79      7.79 o 
   4  11  17      107.14      110.39     11.00 o 
   5  11  17        1.44       -5.67      8.02 o 
  -5  12  17        0.02       -4.71      5.86 o 
  -4  12  17        3.11        5.39      6.23 o 
  -3  12  17      166.74      154.07      9.69 o 
  -2  12  17       36.60       41.78      7.04 o 
  -1  12  17       17.59       28.87      7.20 o 
   0  12  17       76.22       62.54      9.08 o 
   1  12  17       26.61       39.04     11.97 o 
   2  12  17       64.36       41.17     21.50 o 
   3  12  17       11.50       -4.23      8.31 o 
   4  12  17        8.62        5.62      8.24 o 
  -4  13  17      214.19      230.38     11.33 o 
  -3  13  17       29.13       70.03      8.48 o 
  -2  13  17      737.75      753.33     21.59 o 
  -1  13  17       20.82       44.78     11.43 o 
   0  13  17       82.03       91.03     10.21 o 
   1  13  17       85.02       97.73     10.24 o 
   2  13  17      127.38      148.92     11.84 o 
   3  13  17       30.38       56.95     12.36 o 
   4  13  17      110.00      133.44     18.54 o 
  -3  14  17        4.56       15.30      7.32 o 
  -2  14  17        6.34       15.84      8.05 o 
  -1  14  17        4.11       11.47     10.00 o 
   0  14  17       11.00       15.77      7.84 o 
   1  14  17       24.83       14.77      7.95 o 
   2  14  17      281.09      236.42     14.37 o 
   3  14  17        7.29       10.00      8.06 o 
  -2  15  17       39.30       47.53      9.73 o 
  -1  15  17       46.09       60.44     10.62 o 
   0  15  17      113.50      148.11     12.48 o 
   1  15  17       31.89       29.66      9.06 o 
  -8   0  18       22.39       17.00      9.73 o 
  -7   0  18       94.08       99.00      6.63 o 
  -6   0  18      215.98      308.14     11.21 o 
  -5   0  18      155.41      155.74      7.02 o 
  -4   0  18      628.23      647.57     15.92 o 
  -3   0  18      696.25      654.33     16.24 o 
  -2   0  18      723.60      732.13     17.53 o 
  -1   0  18     5062.23     4949.11     92.15 o 
   0   0  18     1599.78     1669.93     36.81 o 
   1   0  18      429.39      384.93     16.61 o 
   2   0  18     2808.52     2748.16     68.57 o 
   3   0  18     1688.96     1673.07     46.70 o 
   4   0  18      564.63      576.96     23.82 o 
   5   0  18       15.82       -2.64      7.81 o 
   6   0  18       45.38       63.32     14.69 o 
  -8   1  18      184.69      256.60     10.85 o 
  -7   1  18       11.46        8.38      3.23 o 
  -6   1  18       20.83       12.79      3.58 o 
  -5   1  18      410.55      398.61      9.09 o 
  -4   1  18      168.24      171.15      5.21 o 
  -3   1  18      780.81      715.34     12.13 o 
  -2   1  18      238.88      275.27      7.55 o 
  -1   1  18       24.42       15.07      3.86 o 
   0   1  18      218.62      244.98      8.38 o 
   1   1  18     1535.32     1514.04     24.44 o 
   2   1  18       22.69       14.13      3.90 o 
   3   1  18      565.59      524.06     15.50 o 
   4   1  18       41.55       45.53      9.17 o 
   5   1  18       67.04       67.69      8.80 o 
   6   1  18        3.10        4.01      6.94 o 
  -8   2  18        1.23        1.36      5.63 o 
  -7   2  18       63.15       65.70      4.52 o 
  -6   2  18      199.08      187.24      6.35 o 
  -5   2  18      606.87      663.84     11.00 o 
  -4   2  18      426.76      400.52      7.66 o 
  -3   2  18      213.45      234.01      9.55 o 
  -2   2  18     2723.33     2698.85     32.72 o 
  -1   2  18     1630.58     1604.81     22.97 o 
   0   2  18     1032.15     1006.27     18.09 o 
   1   2  18      249.35      239.90      8.45 o 
   2   2  18       12.96        6.11      2.93 o 
   3   2  18      133.39      109.07      8.00 o 
   4   2  18        0.64        3.51     10.17 o 
   5   2  18       34.50       61.00      8.48 o 
   6   2  18      116.15       86.95      9.21 o 
   7   2  18        5.42       -8.39     12.56 o 
  -7   3  18      111.18      132.18      5.76 o 
  -6   3  18       80.75       69.12      4.80 o 
  -5   3  18       13.07       13.98      3.29 o 
  -4   3  18      377.16      372.20      8.01 o 
  -3   3  18       64.11       79.72      4.78 o 
  -2   3  18      272.80      263.95      7.87 o 
  -1   3  18        0.53        0.88      3.36 o 
   0   3  18       73.69       64.33      4.51 o 
   1   3  18     2280.12     2172.14     32.50 o 
   2   3  18      213.62      228.99     11.88 o 
   3   3  18      242.28      240.92     12.68 o 
   4   3  18       48.48       63.91      8.22 o 
   5   3  18        8.01        5.68      6.92 o 
   6   3  18        1.98       -6.08      6.08 o 
   7   3  18        2.45        9.29     14.98 o 
  -7   4  18      107.06       95.06      5.45 o 
  -6   4  18       53.05       42.94      4.24 o 
  -5   4  18       19.91       10.38      3.21 o 
  -4   4  18        9.52       11.36      3.92 o 
  -3   4  18       11.69        6.41      3.52 o 
  -2   4  18       83.72       72.12      6.79 o 
  -1   4  18       57.40       41.09      4.53 o 
   0   4  18      254.50      227.19      7.62 o 
   1   4  18       10.13        5.36      4.33 o 
   2   4  18       55.70       37.39      9.10 o 
   3   4  18     1345.68     1182.66     30.72 o 
   4   4  18      101.83      109.85      9.60 o 
   5   4  18      164.24      110.42     10.03 o 
   6   4  18      109.91      133.40     10.81 o 
   7   4  18        0.87       -7.35     12.75 o 
  -7   5  18        1.21        5.47      4.60 o 
  -6   5  18       24.71       28.06      4.44 o 
  -5   5  18       67.69       51.60      4.35 o 
  -4   5  18       54.08       51.86      4.83 o 
  -3   5  18      517.73      500.84     11.02 o 
  -2   5  18       21.63       15.22      5.56 o 
  -1   5  18      348.49      307.85      9.27 o 
   0   5  18       63.76       37.78      4.98 o 
   1   5  18        9.12        1.11      3.22 o 
   2   5  18      349.61      350.22     15.14 o 
   3   5  18      256.36      229.99     12.46 o 
   4   5  18        0.63        4.15      6.77 o 
   5   5  18      210.25      222.22     14.42 o 
   6   5  18      104.27      129.04     15.55 o 
   7   5  18       33.71       51.10     17.54 o 
  -7   6  18        0.04        1.56      5.17 o 
  -6   6  18      179.50      150.81      6.81 o 
  -5   6  18       52.36       59.56      5.43 o 
  -4   6  18      933.32      911.18     16.15 o 
  -3   6  18       10.35        3.21      4.22 o 
  -2   6  18      422.64      378.72     10.22 o 
  -1   6  18        4.38       -2.44      3.96 o 
   0   6  18        0.23       -3.80      3.80 o 
   1   6  18        9.48        3.57      3.70 o 
   2   6  18      172.56      159.09     10.60 o 
   3   6  18       48.29       53.32      8.11 o 
   4   6  18       96.56      104.14     20.36 o 
   5   6  18      368.79      353.91     16.24 o 
   6   6  18       48.64       52.08     11.23 o 
  -7   7  18       37.63       37.24      5.79 o 
  -6   7  18        8.42       -1.66      4.28 o 
  -5   7  18      621.55      643.49     13.39 o 
  -4   7  18        2.70       -1.74      4.36 o 
  -3   7  18      269.60      256.46      8.80 o 
  -2   7  18       58.10       49.00      5.13 o 
  -1   7  18      742.99      728.00     16.88 o 
   0   7  18       15.56        6.05      3.50 o 
   1   7  18      657.45      607.21     17.29 o 
   2   7  18      244.94      257.32     14.64 o 
   3   7  18       67.07       86.09     12.27 o 
   4   7  18       24.56       24.27      7.48 o 
   5   7  18      114.60      145.83     11.27 o 
   6   7  18      187.09      233.08     17.00 o 
  -6   8  18       68.19       81.29      6.07 o 
  -5   8  18        8.37       13.06      4.36 o 
  -4   8  18       58.09       51.10      5.44 o 
  -3   8  18      343.16      310.03      9.79 o 
  -2   8  18       17.63       10.07      4.26 o 
  -1   8  18       90.15      100.76      8.78 o 
   0   8  18      331.51      342.22     13.49 o 
   1   8  18      240.23      202.46     21.26 o 
   2   8  18       13.30       14.98      7.05 o 
   3   8  18      454.32      446.37     17.70 o 
   4   8  18       49.25       50.05      8.65 o 
   5   8  18      276.47      271.26     14.61 o 
   6   8  18      110.26       74.61     18.15 o 
  -6   9  18       38.86       49.29      6.44 o 
  -5   9  18       33.42       34.45      5.12 o 
  -4   9  18       16.21       12.53      4.45 o 
  -3   9  18       28.77       28.18      5.13 o 
  -2   9  18        6.27       -4.81      4.81 o 
  -1   9  18      779.72      794.42     23.25 o 
   0   9  18        4.18       -6.22      6.22 o 
   1   9  18      291.73      291.28     25.62 o 
   2   9  18       44.59       41.00     10.12 o 
   3   9  18      209.28      186.70     12.54 o 
   4   9  18       78.14       67.85      9.27 o 
   5   9  18        0.10        1.10      7.27 o 
  -6  10  18        1.22        3.35      6.15 o 
  -5  10  18        6.01       -0.62      5.00 o 
  -4  10  18       13.10        3.65      5.66 o 
  -3  10  18      448.95      443.94     14.54 o 
  -2  10  18        5.26       -5.71      5.71 o 
  -1  10  18        1.33       -4.74      4.74 o 
   0  10  18       71.38       81.86     11.82 o 
   1  10  18      702.89      653.36     27.18 o 
   2  10  18       15.29       15.74      9.49 o 
   3  10  18        0.01       -5.14      6.65 o 
   4  10  18        1.79        1.60      7.17 o 
   5  10  18       97.91       89.14     10.72 o 
  -5  11  18       25.00       38.00      6.33 o 
  -4  11  18      235.65      260.15     10.29 o 
  -3  11  18       42.26       38.74      6.62 o 
  -2  11  18      497.19      459.31     15.64 o 
  -1  11  18       23.86       10.15      7.52 o 
   0  11  18      557.52      599.41     20.73 o 
   1  11  18       49.67       42.52     11.08 o 
   2  11  18       67.98       84.41     12.23 o 
   3  11  18       76.44       67.86      9.72 o 
   4  11  18        7.86        8.16      7.99 o 
   5  11  18       71.95       64.65     10.34 o 
  -4  12  18       21.96       16.65      5.87 o 
  -3  12  18      151.13      165.02      9.68 o 
  -2  12  18      414.08      435.41     16.00 o 
  -1  12  18       11.07        6.46      7.04 o 
   0  12  18       14.76       15.80      8.87 o 
   1  12  18       19.07       17.02      7.44 o 
   2  12  18       20.21        5.71     13.20 o 
   3  12  18       54.61       41.60     13.32 o 
   4  12  18       25.19       27.64      9.20 o 
  -4  13  18      146.67      162.52      9.21 o 
  -3  13  18       13.21       17.44      7.35 o 
  -2  13  18      302.58      325.23     20.24 o 
  -1  13  18       55.00       45.03      8.97 o 
   0  13  18        5.09       -5.45      8.98 o 
   1  13  18        5.95       -6.62      6.62 o 
   2  13  18       70.38       79.36     10.32 o 
   3  13  18      126.56      144.08     16.25 o 
  -2  14  18      462.80      557.88     21.69 o 
  -1  14  18        0.02       -3.02      7.28 o 
   0  14  18      206.82      195.14     13.48 o 
   1  14  18       66.31       60.63      9.77 o 
   2  14  18        5.08        4.41      8.31 o 
  -7   1  19       53.19       43.28      5.14 o 
  -6   1  19        2.81        1.85      3.34 o 
  -5   1  19       70.39       78.57      4.23 o 
  -4   1  19        0.34       -1.33      2.76 o 
  -3   1  19      310.25      296.44      7.95 o 
  -2   1  19     1390.83     1352.80     19.18 o 
  -1   1  19       40.31       27.28      4.41 o 
   0   1  19     1761.24     1742.21     30.15 o 
   1   1  19     1631.91     1724.53     27.38 o 
   2   1  19      445.77      425.51     13.97 o 
   3   1  19        2.36       12.57      5.48 o 
   4   1  19      124.39      125.58      8.76 o 
   5   1  19      686.75      669.89     25.82 o 
   6   1  19       89.93      104.09     10.23 o 
  -7   2  19        7.65        7.65      3.86 o 
  -6   2  19       16.58       26.65      3.84 o 
  -5   2  19        4.75        4.94      3.24 o 
  -4   2  19       34.16       38.92      3.54 o 
  -3   2  19      777.53      791.81     13.31 o 
  -2   2  19     1757.83     1766.54     23.41 o 
  -1   2  19     3161.92     3136.81     40.29 o 
   0   2  19       25.82       41.60      5.08 o 
   1   2  19       27.13       22.80      4.59 o 
   2   2  19      126.07      131.98      8.44 o 
   3   2  19       41.52       28.83      6.22 o 
   4   2  19       58.25       63.46      8.44 o 
   5   2  19      351.17      331.16     15.65 o 
   6   2  19        1.37       -4.03      6.56 o 
   7   2  19       68.05       70.91     19.53 o 
  -7   3  19       21.98       26.78      4.31 o 
  -6   3  19       23.36       16.68      3.67 o 
  -5   3  19      132.02      125.98      5.19 o 
  -4   3  19      546.88      511.02      9.67 o 
  -3   3  19     1900.61     1789.06     23.77 o 
  -2   3  19        4.87        9.27      3.93 o 
  -1   3  19      165.48      155.58      6.45 o 
   0   3  19       78.09       69.53      4.81 o 
   1   3  19      793.28      791.40     16.11 o 
   2   3  19       22.79       15.20      6.49 o 
   3   3  19      288.08      309.30     17.56 o 
   4   3  19       29.76       33.96      7.79 o 
   5   3  19        0.02       -6.13      6.13 o 
   6   3  19       30.07       15.75      9.54 o 
   7   3  19       18.99       12.70     15.36 o 
  -7   4  19       35.62       45.58      4.98 o 
  -6   4  19       50.45       43.64      4.86 o 
  -5   4  19       53.66       45.29      4.03 o 
  -4   4  19       43.65       51.06      4.64 o 
  -3   4  19       82.39       94.38      5.22 o 
  -2   4  19      560.16      499.16     11.77 o 
  -1   4  19      129.40      121.32      6.45 o 
   0   4  19      657.66      675.75     13.74 o 
   1   4  19      998.33      983.76     18.22 o 
   2   4  19       14.83       13.14      6.32 o 
   3   4  19       81.87       84.58      9.11 o 
   4   4  19        0.77       -1.02      8.74 o 
   5   4  19       93.29      102.11      9.89 o 
   6   4  19      286.71      226.89     44.60 o 
  -7   5  19        1.88        1.87      4.04 o 
  -6   5  19        9.39        6.73      4.32 o 
  -5   5  19      559.84      586.46     11.25 o 
  -4   5  19     1592.61     1563.72     23.48 o 
  -3   5  19      518.16      535.91     11.68 o 
  -2   5  19       36.43       33.53      4.77 o 
  -1   5  19       99.35       97.36      6.85 o 
   0   5  19      195.00      183.36      7.24 o 
   1   5  19      276.72      224.83      8.58 o 
   2   5  19        1.41        1.04      9.11 o 
   3   5  19      506.56      487.55     18.35 o 
   4   5  19        8.42        4.27      6.52 o 
   5   5  19       38.14       30.97     16.56 o 
   6   5  19      162.56      169.03     15.12 o 
  -7   6  19        5.27        6.39      5.12 o 
  -6   6  19      722.22      777.19     15.17 o 
  -5   6  19      445.47      450.63     11.25 o 
  -4   6  19       67.51       68.66      5.59 o 
  -3   6  19      482.21      502.65     11.48 o 
  -2   6  19      361.68      358.95     10.15 o 
  -1   6  19      216.48      190.56      8.08 o 
   0   6  19      176.67      146.04      6.52 o 
   1   6  19        0.46       -5.37      5.37 o 
   2   6  19       44.70       11.92      8.52 o 
   3   6  19      215.91      230.62     13.05 o 
   4   6  19      335.16      308.66     15.17 o 
   5   6  19        0.03       -2.65      9.13 o 
   6   6  19      107.40      100.03     13.95 o 
  -6   7  19        5.68        7.62      4.82 o 
  -5   7  19       87.70       74.30      5.74 o 
  -4   7  19       21.66       11.03      4.33 o 
  -3   7  19      163.12      137.10     10.29 o 
  -2   7  19      167.61      190.80      7.71 o 
  -1   7  19      178.84      162.61      8.73 o 
   0   7  19       17.69        9.63      5.79 o 
   1   7  19      319.78      261.78     13.58 o 
   2   7  19      100.31      114.19     10.32 o 
   3   7  19       11.70        7.05      7.15 o 
   4   7  19      190.80      186.16     12.22 o 
   5   7  19        0.33       -0.58      7.49 o 
   6   7  19       10.78       25.83     16.59 o 
  -6   8  19      376.17      440.23     11.65 o 
  -5   8  19       40.61       41.35      5.24 o 
  -4   8  19        7.47        7.50      4.39 o 
  -3   8  19        3.45       -1.75      4.18 o 
  -2   8  19       11.88        7.49      4.25 o 
  -1   8  19      399.02      383.71     15.17 o 
   0   8  19       14.05       -2.62      6.49 o 
   1   8  19      139.39      109.40     10.08 o 
   2   8  19      142.97      117.09     10.29 o 
   3   8  19       17.99       21.47     10.52 o 
   4   8  19        7.95        1.25      7.21 o 
   5   8  19        5.90       -0.84      7.29 o 
  -6   9  19        5.94        3.04      5.50 o 
  -5   9  19       62.82       72.55      6.14 o 
  -4   9  19       44.10       36.79      5.10 o 
  -3   9  19      519.48      580.55     13.83 o 
  -2   9  19       51.27       32.73      8.36 o 
  -1   9  19      117.96       98.72      7.45 o 
   0   9  19       12.62       16.63      8.86 o 
   1   9  19      293.43      283.70     17.90 o 
   2   9  19      328.83      303.96     15.29 o 
   3   9  19       19.13       25.03      7.96 o 
   4   9  19      148.14      124.41     11.21 o 
   5   9  19        6.00        2.31      7.71 o 
  -5  10  19      129.05      141.72      8.30 o 
  -4  10  19        4.59        8.92      5.20 o 
  -3  10  19      106.72      106.53     11.38 o 
  -2  10  19       21.44       14.29      5.93 o 
  -1  10  19      407.25      392.81     14.61 o 
   0  10  19      127.08      131.03     13.79 o 
   1  10  19       22.50       16.45      9.49 o 
   2  10  19      294.16      304.26     19.21 o 
   3  10  19      263.59      255.08     14.61 o 
   4  10  19      142.98      146.30     12.42 o 
   5  10  19       90.81      112.01     11.72 o 
  -5  11  19       19.72       21.92      6.17 o 
  -4  11  19        8.46       12.64      5.61 o 
  -3  11  19       13.45       10.54      6.11 o 
  -2  11  19      260.15      233.36     12.03 o 
  -1  11  19      145.59      142.48     11.27 o 
   0  11  19       82.83       99.94     10.16 o 
   1  11  19        0.05       -0.98      9.81 o 
   2  11  19       29.43       14.67     10.06 o 
   3  11  19       19.46       11.19      7.98 o 
   4  11  19        8.63        9.75      8.50 o 
  -4  12  19       76.67       65.23      7.12 o 
  -3  12  19       84.36       80.44      8.98 o 
  -2  12  19        8.54       12.71      7.01 o 
  -1  12  19      113.27      157.15     12.00 o 
   0  12  19      164.14      169.85     12.43 o 
   1  12  19      124.96      125.75     11.23 o 
   2  12  19        0.05        1.42     21.71 o 
   3  12  19        2.71        7.13      8.56 o 
  -3  13  19       27.16       24.96      7.68 o 
  -2  13  19        5.49        6.10      8.23 o 
  -1  13  19        2.48       -6.43      6.43 o 
   0  13  19       24.00       16.15      8.18 o 
   1  13  19       30.66       24.54      8.66 o 
   2  13  19      651.46      765.34     25.66 o 
  -1  14  19       39.66       32.26      9.48 o 
   0  14  19        4.95       -7.34      7.34 o 
   1  14  19      160.35      178.79     13.93 o 
  -7   0  20      381.75      363.64     12.89 o 
  -6   0  20      112.90       82.32      6.98 o 
  -5   0  20      312.20      319.58     10.28 o 
  -4   0  20      152.40      171.74      7.87 o 
  -3   0  20      146.66      143.02      8.28 o 
  -2   0  20     2906.18     2833.77     49.00 o 
  -1   0  20     3903.01     3981.14     77.06 o 
   0   0  20       18.18       33.22      7.84 o 
   1   0  20     1969.24     2028.28     50.13 o 
   2   0  20      137.18      139.81     12.64 o 
   3   0  20      611.25      575.40     24.20 o 
   4   0  20       20.73       28.73      9.15 o 
   5   0  20      121.07       96.22     12.44 o 
   6   0  20       21.82       50.10     14.98 o 
  -7   1  20        2.71        2.30      4.06 o 
  -6   1  20       62.10       70.99      4.83 o 
  -5   1  20      204.05      186.21      5.66 o 
  -4   1  20      322.63      290.60      7.06 o 
  -3   1  20      440.35      458.87      9.83 o 
  -2   1  20      952.07      935.27     16.80 o 
  -1   1  20      129.40      101.84      6.14 o 
   0   1  20      447.73      517.22     12.94 o 
   1   1  20     1076.99     1075.57     20.06 o 
   2   1  20      190.51      192.49     11.65 o 
   3   1  20      370.04      370.47     13.82 o 
   4   1  20       29.17       23.66      6.26 o 
   5   1  20        3.02       -3.17      6.73 o 
   6   1  20        9.93       -2.12      7.22 o 
  -7   2  20        2.70        2.16      4.08 o 
  -6   2  20       45.78       31.14      4.24 o 
  -5   2  20       19.65       13.09      3.55 o 
  -4   2  20        6.18        3.54      3.12 o 
  -3   2  20      105.54      108.81      5.37 o 
  -2   2  20      156.50      186.79      6.67 o 
  -1   2  20     3163.33     3208.77     41.46 o 
   0   2  20      281.14      241.56     14.13 o 
   1   2  20     2464.55     2381.87     35.85 o 
   2   2  20      242.04      233.75     11.74 o 
   3   2  20      585.28      583.89     17.31 o 
   4   2  20       47.20       52.25      7.99 o 
   5   2  20        6.04        9.79      7.18 o 
   6   2  20       25.62       20.52      9.96 o 
  -7   3  20       12.21        5.91      4.10 o 
  -6   3  20       74.89       66.85      4.84 o 
  -5   3  20      131.05      127.95      5.36 o 
  -4   3  20       50.45       73.97      5.01 o 
  -3   3  20      193.54      196.17      6.72 o 
  -2   3  20      188.34      162.40      7.75 o 
  -1   3  20      200.04      163.91      6.86 o 
   0   3  20      406.57      408.93     11.92 o 
   1   3  20     1090.84     1117.84     20.60 o 
   2   3  20      774.94      716.93     22.13 o 
   3   3  20       84.56       67.42      8.73 o 
   4   3  20       13.48       21.09     14.72 o 
   5   3  20      201.96      204.33     12.82 o 
   6   3  20        4.20       -1.82      9.13 o 
  -7   4  20       13.17       -0.79      4.14 o 
  -6   4  20        4.03        5.09      4.40 o 
  -5   4  20       10.64       13.10      3.57 o 
  -4   4  20       77.88       96.97      5.52 o 
  -3   4  20      472.64      395.98      9.36 o 
  -2   4  20       27.48       25.59      4.68 o 
  -1   4  20     1071.86     1076.77     19.27 o 
   0   4  20     2134.06     2186.72     32.61 o 
   1   4  20       79.94       84.85      6.99 o 
   2   4  20        0.94        0.66      6.43 o 
   3   4  20      258.66      272.63     14.01 o 
   4   4  20        3.25        5.27      6.83 o 
   5   4  20        9.50       15.02      7.58 o 
   6   4  20       69.85       89.12     18.56 o 
  -7   5  20       74.05       74.53      6.28 o 
  -6   5  20      214.33      199.66      7.89 o 
  -5   5  20       32.20       23.89      3.82 o 
  -4   5  20      215.67      179.69      6.79 o 
  -3   5  20      545.58      509.75     10.82 o 
  -2   5  20       13.73       18.26      4.55 o 
  -1   5  20      418.23      389.11     10.58 o 
   0   5  20        2.33       -3.96      4.19 o 
   1   5  20      634.63      586.84     15.08 o 
   2   5  20      531.85      525.40     20.40 o 
   3   5  20      240.97      207.98     12.54 o 
   4   5  20        2.68       -6.53      6.53 o 
   5   5  20      105.96      102.73     10.65 o 
   6   5  20       35.61       61.14     15.52 o 
  -6   6  20      133.96      118.76      6.89 o 
  -5   6  20        6.89       13.20      4.51 o 
  -4   6  20       75.79       72.24      5.60 o 
  -3   6  20       60.45       70.90      5.60 o 
  -2   6  20      258.13      274.04     10.05 o 
  -1   6  20        0.04       -3.59      3.59 o 
   0   6  20      177.34      188.41      9.45 o 
   1   6  20      234.96      225.17     12.69 o 
   2   6  20        2.89        2.17      6.64 o 
   3   6  20       49.92       51.25      8.50 o 
   4   6  20      226.47      220.48     13.24 o 
   5   6  20       28.80       20.42      8.26 o 
   6   6  20      121.35      120.72     21.23 o 
  -6   7  20       79.12       81.63      6.34 o 
  -5   7  20       12.95        4.76      4.49 o 
  -4   7  20       22.41       27.05      4.81 o 
  -3   7  20      197.47      211.46      8.60 o 
  -2   7  20     1404.89     1434.49     24.29 o 
  -1   7  20      300.83      331.94     10.54 o 
   0   7  20      596.18      555.04     17.08 o 
   1   7  20      721.02      677.27     26.91 o 
   2   7  20      115.83       75.30      9.32 o 
   3   7  20        3.04       -1.29      6.57 o 
   4   7  20        0.57       -1.99      6.82 o 
   5   7  20       62.64       61.84     12.70 o 
  -6   8  20        3.27        6.18      4.79 o 
  -5   8  20       81.27       96.85      8.35 o 
  -4   8  20        4.97        8.19      4.38 o 
  -3   8  20        6.02       -4.27      4.41 o 
  -2   8  20       40.74       41.87      5.28 o 
  -1   8  20      246.68      251.27     14.11 o 
   0   8  20      143.37      160.10     15.90 o 
   1   8  20        0.98       -6.34      6.34 o 
   2   8  20      204.30      215.09     13.28 o 
   3   8  20       98.32       88.61     10.12 o 
   4   8  20       97.95       87.76     12.07 o 
   5   8  20      122.24      141.35     12.22 o 
  -5   9  20      207.94      209.30      8.59 o 
  -4   9  20       73.11       85.41      6.23 o 
  -3   9  20        2.55       -1.85      4.60 o 
  -2   9  20       64.82       67.34      7.31 o 
  -1   9  20      573.39      512.77     16.66 o 
   0   9  20       14.10        7.94      8.94 o 
   1   9  20       58.55       58.20      9.35 o 
   2   9  20      131.65      144.56     15.85 o 
   3   9  20       38.73       33.89      8.53 o 
   4   9  20       88.45       77.91     10.25 o 
   5   9  20        0.18        3.55      8.39 o 
  -5  10  20      196.53      210.10      9.62 o 
  -4  10  20       44.42       51.78      6.46 o 
  -3  10  20       94.91       99.99      8.06 o 
  -2  10  20       65.50       69.67      7.38 o 
  -1  10  20      187.50      174.36     12.24 o 
   0  10  20      122.17      135.78     13.91 o 
   1  10  20      107.05      128.54     14.11 o 
   2  10  20       32.91       35.43      8.77 o 
   3  10  20       63.24       64.81     10.03 o 
   4  10  20      337.32      376.10     18.25 o 
  -4  11  20        7.83        4.45      5.71 o 
  -3  11  20       50.95       49.78      7.14 o 
  -2  11  20        0.36       -6.90      6.90 o 
  -1  11  20        7.68        4.13      6.74 o 
   0  11  20        2.83       -3.04      6.51 o 
   1  11  20       10.60       14.11     12.70 o 
   2  11  20       38.71       31.27     10.91 o 
   3  11  20       37.06       47.51      9.50 o 
  -3  12  20        6.68       -7.37      8.02 o 
  -2  12  20      214.84      209.09     13.62 o 
  -1  12  20        0.80       -0.78     10.66 o 
   0  12  20      138.53      123.84     11.55 o 
   1  12  20      185.04      146.02     12.22 o 
   2  12  20      101.36      109.51     14.87 o 
   3  12  20        0.32        6.63      8.71 o 
  -2  13  20        0.12       -9.67      9.67 o 
  -1  13  20      262.66      248.39     14.94 o 
   0  13  20       13.86        8.15      8.31 o 
   1  13  20        0.07        4.25      7.80 o 
  -7   1  21      165.49      219.99      8.07 o 
  -6   1  21      155.47      197.07      6.94 o 
  -5   1  21       20.55       11.99      3.52 o 
  -4   1  21     2404.14     2308.14     26.25 o 
  -3   1  21       62.87       68.30      6.35 o 
  -2   1  21      472.23      485.40     10.44 o 
  -1   1  21      196.97      184.37      7.36 o 
   0   1  21     2259.92     2245.40     34.32 o 
   1   1  21      231.15      248.29     10.90 o 
   2   1  21      789.65      763.75     20.10 o 
   3   1  21        3.84        7.94      5.73 o 
   4   1  21       92.24       78.35      8.11 o 
   5   1  21       81.85       95.80     11.83 o 
   6   1  21      112.16      124.23     21.66 o 
  -7   2  21        2.97        6.91      4.57 o 
  -6   2  21      265.17      312.15      8.65 o 
  -5   2  21      200.00      190.94      6.37 o 
  -4   2  21       41.23       25.65      3.87 o 
  -3   2  21        3.89        4.01      3.57 o 
  -2   2  21       33.68       32.10      4.32 o 
  -1   2  21      221.43      253.06     12.48 o 
   0   2  21      132.98      152.26      7.72 o 
   1   2  21     1031.64     1132.10     25.64 o 
   2   2  21       41.04       35.73      6.77 o 
   3   2  21      230.49      258.59     11.92 o 
   4   2  21        4.98        7.44      6.73 o 
   5   2  21        0.74        8.53      7.20 o 
   6   2  21       39.07       52.90     18.58 o 
  -6   3  21       84.95       85.34      6.01 o 
  -5   3  21      165.39      176.33      6.15 o 
  -4   3  21       18.41       13.92      4.04 o 
  -3   3  21      428.91      406.87     10.40 o 
  -2   3  21       48.92       57.01      4.97 o 
  -1   3  21       23.34       25.34      4.63 o 
   0   3  21      321.12      326.55      9.38 o 
   1   3  21        3.18       13.04      6.35 o 
   2   3  21       41.78       69.16      8.64 o 
   3   3  21      187.38      176.36     14.91 o 
   4   3  21       25.02       27.95      7.79 o 
   5   3  21      111.18      110.44     10.45 o 
   6   3  21       43.24       33.65     16.64 o 
  -6   4  21       17.25       16.99      4.76 o 
  -5   4  21        1.51       -1.71      3.44 o 
  -4   4  21       37.84       55.86      4.77 o 
  -3   4  21        9.01       -2.51      3.87 o 
  -2   4  21       47.74       37.54      5.09 o 
  -1   4  21      109.88      115.21      6.54 o 
   0   4  21       19.00       16.62      4.45 o 
   1   4  21     1162.27     1041.91     22.65 o 
   2   4  21      230.72      277.61     20.15 o 
   3   4  21       25.25       35.63      8.24 o 
   4   4  21        8.49       11.65      7.61 o 
   5   4  21        2.41       10.16      7.88 o 
   6   4  21       17.90       13.70     16.40 o 
  -6   5  21       38.28       46.71      7.15 o 
  -5   5  21       78.14       88.67      5.63 o 
  -4   5  21        0.74        2.01      3.65 o 
  -3   5  21     1401.12     1366.55     22.12 o 
  -2   5  21        9.73       14.79      4.60 o 
  -1   5  21       18.25       14.65      4.45 o 
   0   5  21      411.70      406.13     10.91 o 
   1   5  21      801.96      787.29     18.63 o 
   2   5  21      182.52      172.76     11.75 o 
   3   5  21       71.57       75.06      9.94 o 
   4   5  21       11.31        0.84      7.01 o 
   5   5  21        0.65        1.25      7.32 o 
  -6   6  21      170.30      172.24      7.75 o 
  -5   6  21      216.10      242.64      8.12 o 
  -4   6  21       21.94       10.39      4.00 o 
  -3   6  21      574.60      572.81     11.97 o 
  -2   6  21       23.41       12.04      4.76 o 
  -1   6  21      163.87      163.01      8.22 o 
   0   6  21       63.43       53.25      7.23 o 
   1   6  21      147.06      147.72     15.12 o 
   2   6  21       65.90       71.44     11.68 o 
   3   6  21       99.99       99.49     10.26 o 
   4   6  21       48.81       77.28     21.95 o 
   5   6  21       62.63       64.34      9.92 o 
  -6   7  21        9.31       13.23      4.94 o 
  -5   7  21        6.57        9.43      4.95 o 
  -4   7  21        4.01        2.38      4.44 o 
  -3   7  21       48.79       58.78      5.94 o 
  -2   7  21      184.64      167.74      7.89 o 
  -1   7  21      106.62      116.98     10.24 o 
   0   7  21       45.58       43.70      7.97 o 
   1   7  21        3.43       -5.79      6.58 o 
   2   7  21      501.48      453.40     24.59 o 
   3   7  21       52.18       41.32      8.67 o 
   4   7  21      111.60       95.35     10.59 o 
   5   7  21        6.54        9.97      8.55 o 
  -5   8  21      330.41      403.70     11.53 o 
  -4   8  21       97.34      116.58      6.76 o 
  -3   8  21        5.58        6.47      4.70 o 
  -2   8  21      243.79      292.33     13.06 o 
  -1   8  21        1.41       -4.77      6.90 o 
   0   8  21       33.81       52.52      8.57 o 
   1   8  21      550.77      554.08     20.42 o 
   2   8  21       45.96       17.84      7.99 o 
   3   8  21       16.44        8.94      7.61 o 
   4   8  21        0.02       -5.05      7.01 o 
   5   8  21       90.91       98.30     11.63 o 
  -5   9  21      116.99      178.25      8.36 o 
  -4   9  21       64.87       65.81      7.16 o 
  -3   9  21      128.99      140.83     10.77 o 
  -2   9  21       20.23       23.32      6.33 o 
  -1   9  21        0.00        0.13      6.67 o 
   0   9  21        0.02       -7.85      7.85 o 
   1   9  21        1.49        2.20      7.31 o 
   2   9  21      156.58      169.27     12.75 o 
   3   9  21       33.59       37.84      9.18 o 
   4   9  21      163.88      192.02     13.90 o 
  -4  10  21        0.14       -0.54      5.60 o 
  -3  10  21        0.08       -6.17      6.17 o 
  -2  10  21       84.94       74.71      8.73 o 
  -1  10  21      138.73      140.93     12.85 o 
   0  10  21      160.89      199.23     44.32 o 
   1  10  21        5.54       20.80      7.79 o 
   2  10  21        5.08        7.77      9.13 o 
   3  10  21       80.67       86.60     11.03 o 
   4  10  21       12.85        9.08      8.48 o 
  -3  11  21       28.01       17.38      7.16 o 
  -2  11  21        4.16       -6.41      6.85 o 
  -1  11  21       11.47        6.09      7.41 o 
   0  11  21       42.43       32.00      8.78 o 
   1  11  21        9.36       17.75     10.69 o 
   2  11  21      110.49      104.57     11.49 o 
   3  11  21       22.12       29.18      9.33 o 
  -2  12  21        0.82       -4.54      8.44 o 
  -1  12  21       36.23       31.97      9.07 o 
   0  12  21      280.45      279.60     15.76 o 
   1  12  21        7.99        3.18      7.65 o 
   2  12  21       51.02       50.31     10.49 o 
  -6   0  22      144.93      167.66      9.56 o 
  -5   0  22        3.81       -4.15      5.20 o 
  -4   0  22      338.19      336.25     11.15 o 
  -3   0  22       29.61       64.96      7.81 o 
  -2   0  22        7.69        5.99      5.25 o 
  -1   0  22     1554.90     1611.20     32.09 o 
   0   0  22     2427.44     2421.34     51.98 o 
   1   0  22      142.65      163.93     13.83 o 
   2   0  22      242.26      268.68     17.26 o 
   3   0  22      149.75      139.32     14.74 o 
   4   0  22       23.98       21.59     17.25 o 
   5   0  22        0.94        0.88      9.06 o 
  -6   1  22       10.52       12.95      4.19 o 
  -5   1  22       14.69       22.42      3.81 o 
  -4   1  22       40.47       59.53      4.32 o 
  -3   1  22      109.89      114.66      5.71 o 
  -2   1  22      163.50      155.76      6.31 o 
  -1   1  22      266.10      259.40      8.55 o 
   0   1  22       19.36       66.30      6.27 o 
   1   1  22       65.33       67.49      7.70 o 
   2   1  22      447.00      407.51     14.61 o 
   3   1  22       30.66       22.63      9.01 o 
   4   1  22      142.90      170.72     11.25 o 
   5   1  22       25.75       29.26      8.47 o 
   6   1  22        0.29       21.09     15.88 o 
  -6   2  22      286.43      319.84      9.08 o 
  -5   2  22       74.97       76.05      4.80 o 
  -4   2  22       47.89       55.60      4.16 o 
  -3   2  22        7.41        2.74      4.05 o 
  -2   2  22       54.39       70.43      4.99 o 
  -1   2  22      234.30      258.72     12.13 o 
   0   2  22       46.50       44.24      5.45 o 
   1   2  22      228.53      226.43     11.21 o 
   2   2  22       22.32       15.09      6.24 o 
   3   2  22       54.55       49.51      7.23 o 
   4   2  22        0.78       -7.77      7.77 o 
   5   2  22       47.09       37.78     11.77 o 
   6   2  22       12.65        8.34     15.45 o 
  -6   3  22       43.26       58.00      6.17 o 
  -5   3  22      181.60      172.94      6.34 o 
  -4   3  22      445.43      464.23     10.59 o 
  -3   3  22      138.97      135.49      6.57 o 
  -2   3  22      247.90      223.95      9.16 o 
  -1   3  22      182.24      163.75     11.29 o 
   0   3  22      489.19      488.74     11.55 o 
   1   3  22      332.91      314.46     13.04 o 
   2   3  22      980.72      918.99     26.60 o 
   3   3  22       22.73       15.35     11.38 o 
   4   3  22       53.73       81.04      9.77 o 
   5   3  22      126.08      140.37     12.07 o 
  -6   4  22        0.32       -4.19      4.19 o 
  -5   4  22        1.36        1.16      3.62 o 
  -4   4  22       99.34      120.07      6.02 o 
  -3   4  22      130.98      109.91      5.95 o 
  -2   4  22      783.36      729.91     15.68 o 
  -1   4  22       21.19       28.83      4.87 o 
   0   4  22        1.69       -0.17      4.95 o 
   1   4  22       98.23       87.11     11.23 o 
   2   4  22      556.43      481.17     18.75 o 
   3   4  22      145.09      138.60     11.56 o 
   4   4  22       68.35       69.38      9.60 o 
   5   4  22        4.94       13.62      8.12 o 
  -6   5  22        0.14       -4.38      4.38 o 
  -5   5  22      115.38       88.67      5.92 o 
  -4   5  22       57.33       52.95      4.94 o 
  -3   5  22       18.98       16.57      4.28 o 
  -2   5  22      894.09      872.69     17.49 o 
  -1   5  22      145.13      113.67      6.71 o 
   0   5  22      265.59      295.74     11.26 o 
   1   5  22      230.66      252.42     16.74 o 
   2   5  22        2.19       -3.77      9.68 o 
   3   5  22        9.38       12.21      9.99 o 
   4   5  22       42.47       38.45      8.90 o 
   5   5  22        2.09        2.10     13.69 o 
  -5   6  22        4.86        2.87      4.33 o 
  -4   6  22       91.68       90.71      5.85 o 
  -3   6  22       25.85       14.76      4.92 o 
  -2   6  22       77.68       79.29      6.29 o 
  -1   6  22      142.28      153.21      7.45 o 
   0   6  22       10.44       12.22      7.62 o 
   1   6  22      121.14      100.35     10.11 o 
   2   6  22      408.35      389.55     17.33 o 
   3   6  22      204.33      187.06     12.83 o 
   4   6  22      100.11      115.97     11.34 o 
   5   6  22       19.21       -3.10      7.57 o 
  -5   7  22       24.73       12.26      5.12 o 
  -4   7  22      107.01      116.26      6.96 o 
  -3   7  22      352.62      382.26     10.02 o 
  -2   7  22        5.96        4.79      5.08 o 
  -1   7  22      193.22      170.35     16.15 o 
   0   7  22       86.44       91.87     10.08 o 
   1   7  22        4.51       -1.72      6.79 o 
   2   7  22        0.16       -0.33      7.01 o 
   3   7  22       30.94       29.30      8.72 o 
   4   7  22        0.16       -2.10      7.51 o 
  -5   8  22       60.54       61.69      7.05 o 
  -4   8  22       16.02       17.05      5.02 o 
  -3   8  22      212.87      218.28     10.45 o 
  -2   8  22      309.95      338.69     15.10 o 
  -1   8  22      200.60      207.04     12.99 o 
   0   8  22       48.23       50.67      9.42 o 
   1   8  22       18.73        7.34      7.28 o 
   2   8  22       19.93       18.88      7.97 o 
   3   8  22        9.97       15.26      8.07 o 
   4   8  22       14.51       -0.07      7.90 o 
  -4   9  22        9.91        5.83      5.70 o 
  -3   9  22       31.84       32.22      6.68 o 
  -2   9  22       19.05       14.85      6.69 o 
  -1   9  22       48.44       49.97      8.96 o 
   0   9  22       33.87       49.13     10.16 o 
   1   9  22        1.96       -6.65      6.65 o 
   2   9  22      253.79      213.66     21.57 o 
   3   9  22       33.41       18.37      8.83 o 
  -3  10  22       50.39       38.11      7.77 o 
  -2  10  22        8.91        5.71      7.39 o 
  -1  10  22       49.65       71.03      9.74 o 
   0  10  22     1014.24      982.40     35.78 o 
   1  10  22       30.81       32.42      8.93 o 
   2  10  22        3.03       -2.47      7.63 o 
   3  10  22      105.90      123.68     12.48 o 
  -3  11  22        2.83        0.51      6.98 o 
  -2  11  22       88.59       70.87     10.29 o 
  -1  11  22      135.41      134.53     23.49 o 
   0  11  22      167.54      166.95     12.90 o 
   1  11  22       34.33       36.46      9.37 o 
   2  11  22      172.66      191.93     14.19 o 
  -1  12  22       25.79       15.24      8.33 o 
   0  12  22      223.68      179.55     13.51 o 
  -6   1  23       10.20       16.91      4.58 o 
  -5   1  23        8.60        5.95      4.04 o 
  -4   1  23       98.79       88.94      4.77 o 
  -3   1  23      234.46      224.47      7.46 o 
  -2   1  23       10.02        1.86      3.67 o 
  -1   1  23       26.17       29.02      4.62 o 
   0   1  23     1127.35     1116.62     25.95 o 
   1   1  23      403.19      417.29     15.10 o 
   2   1  23        8.33        9.30      6.22 o 
   3   1  23        7.13       13.79      6.41 o 
   4   1  23        0.90        6.01      6.51 o 
   5   1  23        1.17       -7.24      7.24 o 
  -6   2  23       15.51       23.63      5.16 o 
  -5   2  23       34.93       22.64      4.48 o 
  -4   2  23       19.94       12.91      3.49 o 
  -3   2  23      355.19      323.34      8.94 o 
  -2   2  23      103.59      116.63      5.89 o 
  -1   2  23      150.12      158.67      6.95 o 
   0   2  23      763.02      809.58     18.25 o 
   1   2  23      184.20      146.02      9.75 o 
   2   2  23       12.53       17.28      6.42 o 
   3   2  23      131.32      140.30      9.90 o 
   4   2  23       17.31       12.03      7.81 o 
   5   2  23       76.39       69.23     10.14 o 
  -6   3  23        5.00       -3.04      4.43 o 
  -5   3  23      108.98       98.95      5.53 o 
  -4   3  23       25.60       25.32      4.45 o 
  -3   3  23      178.72      208.01      7.96 o 
  -2   3  23      159.00      158.78      7.21 o 
  -1   3  23      105.03      121.24      6.64 o 
   0   3  23      343.11      342.28     11.53 o 
   1   3  23        9.20        6.71      6.95 o 
   2   3  23      276.15      294.69     14.87 o 
   3   3  23       28.37       49.13     10.54 o 
   4   3  23       14.68       16.07     14.75 o 
   5   3  23        0.02       -2.67      8.14 o 
  -5   4  23      194.44      212.98      8.18 o 
  -4   4  23      102.76      100.83      5.98 o 
  -3   4  23        6.38       -0.51      3.86 o 
  -2   4  23      163.89      173.98      7.98 o 
  -1   4  23        0.11        0.35      4.36 o 
   0   4  23       94.56      101.83     11.24 o 
   1   4  23       35.28       22.64      5.75 o 
   2   4  23        2.02       -0.36      6.90 o 
   3   4  23        2.56        3.33      7.10 o 
   4   4  23       10.32        0.78      7.11 o 
   5   4  23        8.30       15.99      8.42 o 
  -5   5  23      100.67      141.15      7.84 o 
  -4   5  23      153.32      165.54      7.13 o 
  -3   5  23       12.34        7.90      4.22 o 
  -2   5  23      139.44      159.27      7.84 o 
  -1   5  23       31.76       26.37      5.48 o 
   0   5  23        0.01       -5.97      5.97 o 
   1   5  23        0.30       -6.52      6.52 o 
   2   5  23      195.42      213.77     13.42 o 
   3   5  23        6.59        3.79      7.91 o 
   4   5  23       40.74       25.51      8.51 o 
  -5   6  23       51.35       41.84      5.21 o 
  -4   6  23       40.41       38.24      6.14 o 
  -3   6  23       37.89       45.83      5.06 o 
  -2   6  23      949.80      953.13     18.86 o 
  -1   6  23       54.86       43.23      8.35 o 
   0   6  23      212.46      224.04     16.49 o 
   1   6  23      141.16      166.27     20.44 o 
   2   6  23      152.44      173.54     12.54 o 
   3   6  23      122.89      131.40     20.88 o 
   4   6  23       33.77       42.91      9.52 o 
  -4   7  23        0.11        5.52      4.62 o 
  -3   7  23       24.95       17.30      4.60 o 
  -2   7  23        0.59       -2.38      4.94 o 
  -1   7  23      135.80      143.16     13.87 o 
   0   7  23       31.94       19.01      8.05 o 
   1   7  23       41.04       29.30     13.22 o 
   2   7  23       94.97       89.19     12.97 o 
   3   7  23        0.00       -7.25      7.25 o 
   4   7  23       97.32       74.35     10.62 o 
  -4   8  23       18.55        3.74      5.77 o 
  -3   8  23       94.06      115.55      8.03 o 
  -2   8  23       18.95       12.95      5.89 o 
  -1   8  23      168.61      163.45     12.25 o 
   0   8  23       34.96       29.19      8.89 o 
   1   8  23       12.09       15.50     10.43 o 
   2   8  23       22.32       24.34     11.37 o 
   3   8  23      109.52       75.33     10.81 o 
  -3   9  23        0.11       -3.40      7.72 o 
  -2   9  23        3.19       -1.43      7.12 o 
  -1   9  23       82.60       67.59      8.34 o 
   0   9  23       78.38       80.23     10.52 o 
   1   9  23      104.13      100.70     11.43 o 
   2   9  23       50.32       41.88     15.90 o 
   3   9  23        0.39       12.98      8.62 o 
  -3  10  23       87.38       85.96      9.45 o 
  -2  10  23       55.56       78.07     10.64 o 
  -1  10  23      106.25      114.97     11.32 o 
   0  10  23      142.11      121.11     12.02 o 
   1  10  23      161.64      161.50     13.15 o 
   2  10  23       12.92       15.19      8.91 o 
  -1  11  23        6.48        7.48      7.92 o 
   0  11  23        4.47        0.23     12.76 o 
  -5   0  24        1.28       10.03      6.31 o 
  -4   0  24      128.28      157.54      8.45 o 
  -3   0  24      194.59      205.53     10.50 o 
  -2   0  24      234.96      212.62     10.69 o 
  -1   0  24       82.13       82.64      7.78 o 
   0   0  24        5.83       29.54     10.95 o 
   1   0  24      119.19      143.01     13.84 o 
   2   0  24       14.13       -0.71     13.53 o 
   3   0  24      111.30      129.31     14.03 o 
   4   0  24       88.18       93.33     13.33 o 
   5   0  24      108.21      151.69     18.72 o 
  -5   1  24        0.67        3.18      4.30 o 
  -4   1  24      101.11       92.79      5.02 o 
  -3   1  24        0.78       -3.47      3.47 o 
  -2   1  24       29.50       14.99      4.26 o 
  -1   1  24       64.29       57.31      5.42 o 
   0   1  24       21.22       22.59      6.48 o 
   1   1  24       46.26       45.75      7.65 o 
   2   1  24      191.31      163.61     10.75 o 
   3   1  24        0.42       -1.56      6.23 o 
   4   1  24       17.34       18.41      7.35 o 
   5   1  24       25.40       18.67      8.93 o 
  -5   2  24       83.64       87.84      5.90 o 
  -4   2  24       12.27        5.11      3.69 o 
  -3   2  24       17.85       31.72      4.57 o 
  -2   2  24      141.23      154.41      6.67 o 
  -1   2  24        0.33       -3.00      3.93 o 
   0   2  24        1.87        4.95      4.77 o 
   1   2  24      408.86      437.71     15.83 o 
   2   2  24        2.98        1.25      5.91 o 
   3   2  24        0.22        3.91      7.56 o 
   4   2  24       34.78       46.94     11.77 o 
  -5   3  24       54.08       74.63      5.71 o 
  -4   3  24       67.39       44.81      5.11 o 
  -3   3  24       98.52       98.84      6.34 o 
  -2   3  24       12.38        9.54      4.45 o 
  -1   3  24       47.05       49.89      7.19 o 
   0   3  24       36.66       51.90      7.05 o 
   1   3  24       79.43       73.41      7.50 o 
   2   3  24      411.32      475.10     19.27 o 
   3   3  24      238.35      237.83     20.40 o 
   4   3  24        0.12       -4.53      7.32 o 
  -5   4  24        0.08       -1.30      4.83 o 
  -4   4  24       25.34       19.94      4.71 o 
  -3   4  24      119.38      142.64      6.77 o 
  -2   4  24       13.05        5.23      5.98 o 
  -1   4  24      343.69      358.10     13.17 o 
   0   4  24      137.68      143.42      8.87 o 
   1   4  24      281.44      274.23     24.60 o 
   2   4  24       33.58       25.33     10.52 o 
   3   4  24      166.68      178.51     12.99 o 
   4   4  24       71.17       57.17     10.20 o 
  -5   5  24        7.36        1.99      4.44 o 
  -4   5  24      211.87      235.95      8.36 o 
  -3   5  24       12.56       14.54      4.51 o 
  -2   5  24        1.40        0.71      5.15 o 
  -1   5  24      313.75      312.80     15.41 o 
   0   5  24        7.25        6.06      7.31 o 
   1   5  24        9.68       -0.84      7.18 o 
   2   5  24       15.22       15.77      7.67 o 
   3   5  24       15.30       20.49     11.08 o 
   4   5  24      124.03      116.67     11.97 o 
  -4   6  24        0.42        3.64      4.62 o 
  -3   6  24        8.03        5.46      4.53 o 
  -2   6  24       31.25       31.97      7.16 o 
  -1   6  24        5.43       -1.69      7.01 o 
   0   6  24      388.00      447.57     18.96 o 
   1   6  24        0.33       -1.53      7.03 o 
   2   6  24        9.83       -0.41      7.48 o 
   3   6  24      147.08      115.63     11.74 o 
   4   6  24       23.27       16.74     13.90 o 
  -4   7  24      668.51      714.75     14.58 o 
  -3   7  24       77.20      126.27      7.53 o 
  -2   7  24        6.93        5.88      5.75 o 
  -1   7  24      411.05      403.77     17.72 o 
   0   7  24       89.95       86.83     11.52 o 
   1   7  24       51.28       38.41      9.03 o 
   2   7  24      191.95      179.05     13.34 o 
   3   7  24       10.79       10.67     13.53 o 
  -3   8  24       21.77       14.14      5.77 o 
  -2   8  24      176.74      174.53     10.93 o 
  -1   8  24        0.92       -6.55      6.55 o 
   0   8  24      136.89      182.84     23.42 o 
   1   8  24      102.64      104.28     11.07 o 
   2   8  24       51.15       47.14      9.63 o 
   3   8  24       68.78       70.26     10.82 o 
  -2   9  24      421.47      418.41     16.37 o 
  -1   9  24      211.45      209.36     12.90 o 
   0   9  24       13.09        7.16      8.22 o 
   1   9  24        4.45       -7.55      7.55 o 
   2   9  24        4.04       -7.61      7.61 o 
  -1  10  24      365.14      427.69     16.81 o 
   0  10  24      353.87      382.60     25.63 o 
  -5   1  25      358.04      385.82     10.44 o 
  -4   1  25      128.43      158.03      6.26 o 
  -3   1  25      197.77      228.40     10.58 o 
  -2   1  25        0.91       -0.83      4.00 o 
  -1   1  25       25.22       26.18      5.35 o 
   0   1  25      427.64      465.11     13.95 o 
   1   1  25      363.07      411.84     19.44 o 
   2   1  25      217.03      223.86     12.27 o 
   3   1  25        1.52        8.58      6.47 o 
   4   1  25        4.79        3.13      7.21 o 
  -5   2  25        4.76        4.52      4.58 o 
  -4   2  25      296.93      365.11     10.18 o 
  -3   2  25        0.04       -0.52      4.00 o 
  -2   2  25      472.60      477.69     11.29 o 
  -1   2  25      482.93      575.70     15.45 o 
   0   2  25       21.34       27.91      5.88 o 
   1   2  25        0.57        9.65      6.88 o 
   2   2  25       35.14       32.73      7.87 o 
   3   2  25        0.65        5.54      8.90 o 
   4   2  25       53.94       55.24     10.33 o 
  -4   3  25       31.65       29.47      5.11 o 
  -3   3  25      113.10      113.23      6.97 o 
  -2   3  25       86.56      107.40      6.75 o 
  -1   3  25       94.94       84.42      7.96 o 
   0   3  25       16.65       12.00      6.09 o 
   1   3  25      223.49      205.37     13.36 o 
   2   3  25        3.93        9.09      7.63 o 
   3   3  25       12.74        3.10      7.93 o 
   4   3  25        0.01       -7.32      7.32 o 
  -4   4  25      241.10      256.33      8.77 o 
  -3   4  25        2.46        6.58      4.51 o 
  -2   4  25      284.12      323.99     10.78 o 
  -1   4  25      101.70      108.41      8.51 o 
   0   4  25        0.05       -6.73      6.90 o 
   1   4  25        0.10       -7.03      7.03 o 
   2   4  25        6.90       16.36      8.14 o 
   3   4  25      199.82      190.02     13.95 o 
  -4   5  25      111.10      131.73      8.86 o 
  -3   5  25       22.00       13.47      4.75 o 
  -2   5  25      257.27      242.94     10.46 o 
  -1   5  25        3.72       -4.52      9.73 o 
   0   5  25       44.82       44.98      9.16 o 
   1   5  25      180.52      185.57     13.67 o 
   2   5  25       18.01       14.28      8.24 o 
   3   5  25        1.41       14.16      8.81 o 
  -3   6  25       23.29       14.76      5.47 o 
  -2   6  25       12.19        5.88      7.28 o 
  -1   6  25       31.60       15.68      7.79 o 
   0   6  25      456.76      474.32     19.73 o 
   1   6  25      136.89      127.42     18.49 o 
   2   6  25      276.86      276.98     15.94 o 
   3   6  25       35.51       35.57      9.77 o 
  -3   7  25       16.18       10.12      6.77 o 
  -2   7  25      120.81      155.32     10.92 o 
  -1   7  25      247.32      244.72     14.60 o 
   0   7  25       50.08       24.11      8.99 o 
   1   7  25       15.74        9.33      8.21 o 
   2   7  25       37.60       66.40     10.95 o 
  -2   8  25      127.54      137.89     10.90 o 
  -1   8  25        1.46        5.45      8.08 o 
   0   8  25        2.55       -1.27      7.93 o 
   1   8  25       97.63      109.34     11.98 o 
   0   9  25       60.82       75.64     11.05 o 
  -4   0  26        0.85        4.19      5.76 o 
  -3   0  26       78.79       80.25      8.68 o 
  -2   0  26        6.33       -3.87      5.96 o 
  -1   0  26        0.29        1.41      6.63 o 
   0   0  26      111.67      138.47     15.57 o 
   1   0  26      564.32      610.59     28.00 o 
   2   0  26       56.29       50.90     12.33 o 
   3   0  26      414.33      440.90     24.82 o 
  -4   1  26       22.27       15.80      4.57 o 
  -3   1  26       99.95       87.80      6.06 o 
  -2   1  26        2.07       -4.04      4.33 o 
  -1   1  26      288.25      267.84     10.05 o 
   0   1  26       38.92       40.71      6.48 o 
   1   1  26      191.23      207.11     11.99 o 
   2   1  26      188.86      227.87     12.62 o 
   3   1  26        2.33       -5.52      6.49 o 
  -4   2  26        0.08        3.84      4.29 o 
  -3   2  26       42.42       42.23      5.25 o 
  -2   2  26        0.65        3.29      4.65 o 
  -1   2  26       15.00       28.47      5.98 o 
   0   2  26        3.86       -0.03      5.17 o 
   1   2  26       44.17       38.71      8.11 o 
   2   2  26        7.72       20.23      7.24 o 
   3   2  26       49.17       65.13     11.16 o 
  -4   3  26       10.98        5.99      5.49 o 
  -3   3  26       45.52       56.52      6.02 o 
  -2   3  26       63.10       63.15      7.86 o 
  -1   3  26       90.22      105.89      8.58 o 
   0   3  26       48.92       46.25     10.24 o 
   1   3  26       66.95       70.28     10.16 o 
   2   3  26      278.10      260.23     18.38 o 
   3   3  26       86.91      135.31     12.52 o 
  -3   4  26      335.54      333.88     10.19 o 
  -2   4  26       24.41       37.62      6.19 o 
  -1   4  26        5.15       18.55      7.58 o 
   0   4  26      106.53      114.85     18.83 o 
   1   4  26       12.64        2.13     12.91 o 
   2   4  26       25.41       35.24      9.33 o 
   3   4  26       64.82       86.30     11.48 o 
  -3   5  26        2.93        1.94      4.75 o 
  -2   5  26        9.09       18.53      8.04 o 
  -1   5  26        0.39       -1.61      6.74 o 
   0   5  26       39.98       43.63     16.01 o 
   1   5  26       29.35       36.87     14.53 o 
   2   5  26       35.36       41.22     13.93 o 
  -2   6  26       46.36       49.34      9.85 o 
  -1   6  26        5.46        2.04      7.60 o 
   0   6  26        7.33        9.60      7.99 o 
   1   6  26        0.08        2.61      8.45 o 
   2   6  26      224.03      250.83     19.54 o 
  -2   7  26      315.34      427.59     17.01 o 
  -1   7  26       30.71       30.65      9.02 o 
   0   7  26       65.66       74.69     10.59 o 
   1   7  26      434.67      477.23     21.07 o 
  -3   1  27      193.21      231.07      8.47 o 
  -2   1  27       40.59       41.45      5.98 o 
  -1   1  27       36.67       38.98      5.78 o 
   0   1  27        0.09       -1.84      5.26 o 
   1   1  27      110.34      122.37     11.34 o 
   2   1  27       77.16       92.63     10.03 o 
  -3   2  27       84.16      103.95      7.01 o 
  -2   2  27       12.85       10.48      5.56 o 
  -1   2  27      147.49      178.42      8.62 o 
   0   2  27       37.89       28.38      6.19 o 
   1   2  27      102.90       94.72     10.38 o 
   2   2  27       62.36       74.62     11.07 o 
  -3   3  27       71.56       87.36      7.64 o 
  -2   3  27       78.00       82.05      7.66 o 
  -1   3  27        2.69       -4.43      5.76 o 
   0   3  27        5.24        5.69      7.80 o 
   1   3  27       99.31      108.09     11.39 o 
   2   3  27       27.35       21.47      9.06 o 
  -2   4  27      297.16      327.95     19.94 o 
  -1   4  27        1.64       -1.08      7.36 o 
   0   4  27       57.30       75.34     10.29 o 
   1   4  27        4.13       -2.35      8.70 o 
  -2   5  27        9.02        4.17      7.13 o 
  -1   5  27      223.59      225.48     16.57 o 
   0   5  27        0.10        2.31      9.39 o 
   1   5  27        1.99       -8.88      8.88 o 
  -2   0  28       54.18       78.67     16.53 o 
  -1   0  28        5.63        8.79      9.60 o 
   0   0  28      172.07      226.91     14.81 o 
   1   0  28        1.01       -2.55      9.44 o 
  -1   1  28        4.23        1.99      4.96 o 
   0   1  28        0.60       -5.10      5.10 o 
   1   1  28       30.85       43.68      8.72 o 
  -1   2  28        5.75        0.29      4.87 o 
   0   2  28        8.50        2.80      6.54 o 
                                                 
